# Supplementary material for: Investigating Tissue Optical Properties and Texture Descriptors of the Retina in Patients with Multiple Sclerosis
Source: PLoS One. 2015 Nov 30;10(11):e0143711. doi: 10.1371/journal.pone.0143711 (PMC4664388; doi:10.1371/journal.pone.0143711)
Supplement: S1 Table — The disease duration and time from the last MS associated optic neuritis (MSON) was measured by month. It was calculated from July if only the year of ON episode was known. In those cases, when the ON episode was at the year of examination, the time was than calculated from January. (XLSX) [file pone.0143711.s001.xlsx]

## Sheet: Patient data
	Table A. Demographic data and best corrected high contrast visual acuity of the MS patients																Table B. Demographic data and best corrected high contrast visual acuity of the control subjects
	OCT scan number	Subject number	Sex	MS type	Age (examination, years)	Date of MS diagnosis	MS duration (examination)	MS duration (months)	Date of acute MSONs OD	Date of acute MSONs OD	MSON OD (Months)	MSON OS (Months)	Visus OD	Visus OS			OCT scan number	Subject number	Sex	Examination date	Age (examination, years)	BCVA od	BCVA os
	11184	33	Female	RRSM	26	2008 aug	2 years 10 month	33	-	Not involved	-	Not involved	1	Not involved			6	41	Male		27	1
	12025	1	Male	RRSM	50	1995	13 years 4 months	160	Missing data	-	Missing data	-	1	1			7	57	Female		31		1
	12099	19	Female	RRSM	34	1999	9 years 4 months	112	Not involved	-	Not involved	-	Not involved	1			11	42	Male		27	1
	12138	2	Female	RRSM	27	2004	4 years 4 months	52	2004 aug	2004 aug	51	51	1	0.9			13	55	Female		28	1
	12150	3	Female	RRSM	34	1997	11 years 4 months	136	-	1997, 2006.12	-	23	1	1			14	52	Female		25		1
	12315	4	Male	RRSM	48	2007 feb	1 year 10 months	22	2007 oct	Not involved	14	Not involved	0.9	Not involved			85	46	Male		33		1
	12347	5	Female	RRSM	53	2002	6 years 5 months	77	2005 jan	Not involved	47	Not involved	0.9	Not involved			668	51	Female		23	1
	12737	7	Female	RRSM	43	2005 may	3 years 8 months	44	1990	1990	122	122	1	1			670	40	Male		21		1
	12890	8	Female	RRSM	22	2007 may	1 year 9 months	21	Not involved	2007	Not involved	19	Not involved	1			674	50	Female		22		1
	12973	20	Male	RRSM	23	2007 jul	1 year 7 months	19	-	Not involved	-	Not involved	1	Not involved			1457	56	Female		30	1	1
	13007	21	Male	RRSM	41	2001	7 years 7 months	91	-	-	-	-	1	1			2157	64	Female		44	1	1
	13262	22	Female	RRSM	42	1999	9 years 8 months	116	-	Not involved	-	Not involved	1	Not involved			2259	62	Female		42		1
	13265	9	Female	RRSM	33	2005	3 years 8 months	44	-	2005	-	44	1	1			2375	59	Female		33		1
	13356	10	Male	RRSM	29	2003	5 years 8 months	68	2004	-	56	-	1	1			2447	48	Male		39		1
	13358	11	Female	RRSM	36	2006	2 years 8 months	32	2006 jan	-	38	-	0.9	1			2914	65	Female		44	1	1
	13458	12	Male	RRSM	40	1996	12 years 8 months	152	Missing data	-	Missing data	-	1	1			2915	58	Female		31		1
	13780	13	Female	RRSM	25	2005	3 years 9 months	45	2005, 2006	-	33	-	1	1			2928	44	Male		31	1
	14605	23	Female	RRSM	34	1998	11 years	132	-	-	-	-	1	1			2943	63	Female		43	1
	14840	14	Female	RRSM	38	1996	13 years 1 month	157	2006	-	37	-	1	1			2952	60	Female		35	1	1
	14880	15	Female	RRSM	37	2003	6 years 1 month	73	2003	-	73	-	1	1			3028	49	Male		52		1
	15305	16	Male	RRSM	42	2005	4 years 3 months	51	-	2009 jul	-	6	1	1			3073	43	Male		27		1
	15371	17	Female	RRSM	24	2008 aug	1 year 2 months	14	2008 sept	2008 aug	13	14	2m CF	3m CF			4137	67	Female		52		1
	15411	18	Female	RRSM	24	2004 nov	5 years	60	2005 apr, 2009 jul	2004 nov, 2006 febr	6	43	1	1			4477	61	Female		36	1	1
	17939	24	Female	RRSM	22	2006	3 years 2 months	38	-	-	-	-	1	1			7068	54	Female		27		1
	18045	25	Female	RRSM	36	2006	3 years 2 months	38	2008	2006	38	14	1	1
	18046	26	Female	RRSM	22	2007	2 years 3 months	26	2007	-	38	-	1	1
	18076	29	Male	RRSM	35	2007	2 years 3 months	26	-	-	-	-	1	1
	18089	30	Female	RRSM	34	2003	7 years 3 months	87	2003	2010	87	6	1	1
	18090	27	Female	RRSM	35	1998	12 years 3 months	147	2002, 2004	2007	75	39	1	1
	18249	35	Male	RRSM	19	2009 aug	1 year 2 months	14	-	2009 aug	-	14	1	1
	18380	28	Female	RRSM	36	1998	12 years 4 months	148	-	-	-	-	1	1
	18456	31	Male	RRSM	35	2002	8 years 4 months	100	-	-	-	-	1	1
	18472	32	Female	RRSM	31	2001	9 years 4 months	114	2002	Missing data	100	Missing data	1	1
	19025	34	Female	RRSM	38	1996	14 years 7 months	175	1997, 2009 diplopia	1996, 1997, 2007	163	53	1	1
	19083	36	Female	RRSM	38	2007 apr	3 years 9 months	43	Not involved	-	Not involved		Not involved	1
	19371	37	Female	RRSM	27	2011 jan	6 months	3	Not involved	-	Not involved	-	Not involved	1
	19562	38	Male	RRSM	42	2010 sep	7 months	7	2010 aug	-	8	-	1	1
	19965	39	0	RRSM	29	2007 jan	4 years 5 months	53	Missing data	2006 jan	Missing data	6	1	1
