# Supplementary material for: Investigating Tissue Optical Properties and Texture Descriptors of the Retina in Patients with Multiple Sclerosis
Source: PLoS One. 2015 Nov 30;10(11):e0143711. doi: 10.1371/journal.pone.0143711 (PMC4664388; doi:10.1371/journal.pone.0143711)
Supplement: S2 Table — Sheet 1. Distribution statistics of the thickness (μm) of intraretinal layers by study group represented as means ± SD and p values of the comparison between study groups. Sheet 2–6. The results organized by study groups and regions. (XLSX) [file pone.0143711.s002.xlsx]

## Sheet: Thickness
Thickness (µm)	Healthy		MSON-		MSON+		Healthy vs. MSON-	Healthy vs. MSON+	MSON- vs. MSON+
All macular Region	mean	std	mean	std	mean	std	p	p	p
RNFL	38.1627	0.550607	35.4373	0.537703	32.3181	0.537703	0.000590832	1.77847e-10	3.43729e-05
GCL+IPL	76.0609	1.44245	67.8691	1.39909	58.0976	1.39909	8.73947e-05	8.73947e-05	8.73947e-05
INL	35.1927	0.349792	35.3794	0.349792	35.2581	0.35	0.691203	0.894996	0.736635
OPL	41.7048	0.58	41.5779	0.58	39.9191	0.592004	0.870667	0.0320891	0.0073588
ONL+IS	86.234	1.20961	88.202	1.11397	89.6225	1.1907	0.211703	0.0424214	0.160321
OS	16.4835	0.588012	16.5819	0.571621	16.2834	0.620946	0.90376	0.815139	0.686516
RPE	13.149	0.182703	13.5802	0.174799	13.2136	0.189671	0.0861245	0.80545	0.080557
GCC	114.234	1.84966	103.282	1.79909	90.4475	1.9542	4.78513e-05	4.78513e-05	4.78513e-05
Foveolar Region
ONL+IS	123.547	1.78915	124.457	1.64834	123.569	1.76233	0.69551	0.99282	0.551588
OS	26.0207	0.622662	25.9301	0.600669	25.2128	0.652524	0.915565	0.370971	0.33687
RPE	16.1029	0.300538	16.5748	0.284712	15.8251	0.308	0.246509	0.516263	0.0218434
Foveal Region
RNFL	12.4174	0.450348	10.596	0.421887	9.70336	0.454908	0.00309407	4.39538e-05	0.0463456
GCL+IPL	51.5858	1.04165	47.5101	1.00959	40.0986	1.09692	0.00557725	3.73913e-11	1.35256e-07
INL	21.0009	0.358993	20.8175	0.342534	20.1922	0.371467	0.707075	0.118548	0.121484
OPL	62.3471	1.53089	61.4693	1.43518	56.3359	1.54795	0.667315	0.00626142	0.00116947
ONL+IS	99.4549	1.4725	101.703	1.37289	104.432	1.47734	0.250725	0.0171256	0.0525926
OS	18.449	0.793761	18.8707	0.768445	18.7315	0.834918	0.700042	0.806275	0.886001
RPE	13.4141	0.250748	13.8643	0.245371	13.4143	0.265953	0.199857	0.999594	0.17742
GCC	63.9228	1.27563	58.0684	1.23559	49.9026	1.34247	0.0012557	4.17263e-11	1.36543e-06
Parafoveal Region
RNFL	34.3509	0.527	31.9227	0.51551	28.9638	0.559067	0.001	5.82053e-10	4.62982e-05
GCL+IPL	93.661	1.86234	82.7532	1.80937	69.8843	1.96562	5.58578e-05	1.88573e-13	1.88573e-13
INL	39.9286	0.46704	40.5884	0.452214	40.4833	0.491333	0.30694	0.414033	0.854136
OPL	37.5124	0.52601	37.2602	0.507879	37.2311	0.551759	0.727301	0.711916	0.963311
ONL+IS	84.5444	1.40232	86.8727	1.29547	88.4429	1.3874	0.20533	0.0453471	0.195781
OS	14.7391	0.723854	15.1713	0.702295	15.0442	0.763016	0.665674	0.771879	0.887401
RPE	12.6445	0.210553	12.9817	0.210553	12.6359	0.227303	0.263455	0.978062	0.24141
GCC	128.034	2.2184	114.621	2.15933	98.9178	2.34524	3.45037e-05	3.45037e-05	3.45037e-05
Perifoveal Region
RNFL	43.1608	0.692401	39.3925	0.6759	35.5998	0.733554	0.000175582	0.000175582	0.000175582
GCL+IPL	66.2838	1.37593	58.678	1.326	50.6801	1.44044	0.000119871	0.000119871	0.000119871
INL	33.191	0.362065	33.1908	0.333587	33.036	0.35667	0.999681	0.753961	0.607736
OPL	31.6338	0.286369	31.8971	0.266441	31.5561	0.286369	0.486655	0.845282	0.200126
ONL+IS	74.4243	1.11313	76.498	1.02477	77.3984	1.09511	0.15299	0.0524938	0.328564
OS	14.718	0.538256	14.5659	0.518776	14.2507	0.56365	0.837246	0.549102	0.632433
RPE	12.8086	0.181336	13.2613	0.17087	12.9339	0.184645	0.0654322	0.625228	0.0814138
GCC	109.471	1.85115	98.0596	1.79295	86.2947	1.94805	2.33735e-05	2.33735e-05	2.33735e-05
Abbreviations: std (standard deviation); H (Healthy subjects group); MSON- (eyes of patients with multiple sclerosis without optic neuritis in medical history); MSON+ (eyes of patients with multiple sclerosis with optic neuritis in medical history); RNFL (retinal nerve fiber layer); GCL+IPL, ganglion cell layer and inner plexiform layer complex; GCC (ganglion cell complex. the RNFL and GCL+IPL la…

## Sheet: Thickness all regions
	OCT scan number	Subject	Repeat	Group	RNFL	GCL+IPL	INL	OPL	ONL+IS	OS	RPE			OCT scan number	Person	Repeat	Group	RNFL	GCL+IPL	INL	OPL	ONL+IS	OS	RPE			OCT scan number	Person	Repeat	Group	RNFL	GCL+IPL	INL	OPL	ONL+IS	OS	RPE
Healthy	6	41	1	0	39.3078	78.2085	36.5437	42.1242	86.068	14.9407	12.7973		MSON-	11184	33	1	1	33.0062	62.4517	34.8105	40.3026	89.3373	23.6133	13.146		MSON+	12025	1	2	2	28.943	53.6304	36.2171	42.0857	86.764	19.626	13.6287
	7	57	1	0	37.2432	69.5193	33.0665	40.9208	89.0147	16.1067	12.8073			12025	1	1	1	33.6168	63.8277	36.4268	41.0171	89.6247	17.7193	13.68			12138	2	1	2	30.5202	51.1505	35.8901	38.6592	84.1693	17.6387	13.3367
	11	42	1	0	36.5116	73.1828	34.2577	40.6517	94.888	19.2667	14.6547			12099	19	1	1	37.2395	53.9525	31.1799	37.2177	79.2493	18.3613	13.054			12138	2	2	2	30.9148	45.8889	38.964	41.405	82.4667	18.9393	12.9627
	13	55	1	0	35.6591	80.4614	34.7728	38.2027	92.772	13.7953	11.7127			12150	3	1	1	41.7345	74.0564	38.0314	49.5874	71.9873	21.93	14.946			12150	3	2	2	35.8707	60.7778	37.4721	47.8894	76.7713	22.324	13.3327
	14	52	1	0	40.9784	74.851	33.5317	44.4525	86.0433	11.9053	12.7647			12973	20	1	1	38.1758	71.3084	39.7047	46.4968	96.7127	17.6407	13.3133			12315	4	1	2	30.6271	57.5596	34.0561	40.1035	95.5627	19.2247	15.8673
	85	46	1	0	36.7878	81.5531	37.3768	45.5646	87.184	15.1187	12.7347			13007	21	1	1	37.354	79.277	35.0724	48.8587	84.76	12.0687	13.4393			12347	5	1	2	38.9304	61.9831	32.7701	35.3215	80.2773	15.3153	14.3007
	668	51	1	0	38.1533	79.475	33.5115	37.6324	89.9887	12.902	12.2447			13007	21	2	1	38.8144	80.0008	36.3961	48.2984	84.9067	14.2493	13.066			12737	7	1	2	33.6964	58.938	34.6166	36.7756	78.1393	16.1453	15.1827
	670	40	1	0	39.3172	80.8076	35.5754	44.8544	82.406	18.542	15.2793			13265	9	1	1	37.87	80.3535	36.4784	43.055	84.74	15.5067	13.4753			12737	7	2	2	35.2711	57.4726	35.9856	37.8059	75.7487	20.88	14.0527
	674	50	1	0	41.8721	79.5258	33.9908	39.9586	89.8127	12.9287	11.8887			13262	22	1	1	34.2565	60.1071	33.2443	40.1899	85.362	20.578	14.4407			12890	8	1	2	32.5689	66.7939	37.5563	42.1399	87.08	14.0327	11.3607
	1457	56	1	0	43.3073	80.4114	36.7158	44.7595	87.392	17.52	13.1727			13356	10	1	1	36.3554	72.4163	38.2404	41.6602	95.336	12.0027	11.2713			13265	9	2	2	32.5902	50.9976	33.7829	38.5025	84.6987	20.2507	13.6633
	1457	56	2	0	45.1448	79.7327	35.8222	44.1285	90.0067	13.97	12.9133			13358	11	1	1	35.503	60.6224	32.6262	42.7887	82.9487	19.0693	15.3127			13356	10	2	2	32.8653	66.219	37.3966	44.6288	91.9613	15.1073	12.4987
	2157	64	1	0	35.0653	75.277	34.7917	45.2113	93.7073	24.2093	13.96			13458	12	1	1	35.8072	70.6232	36.0631	39.7894	94.376	14.304	13.6133			13358	11	2	2	22.0369	42.3156	32.981	36.4946	90.714	18.6833	13.7447
	2157	64	2	0	36.6112	75.5499	36.778	46.8772	91.096	23.328	14.1453			13780	13	1	1	37.6439	70.2689	34.2784	41.5796	92.9693	15.0513	13.98			13458	12	2	2	30.7815	56.161	36.9703	40.803	92.948	19.5333	13.8953
	2259	62	1	0	42.2708	80.3494	36.5668	42.1213	82.31	15.8793	13.128			14605	23	1	1	35.5294	76.5	36.2635	41.8701	88.3313	17.8253	13.5487			13780	13	2	2	35.1743	69.6151	33.6948	41.9272	90.5093	19.1707	14.032
	2375	59	1	0	38.7923	80.9396	34.0166	40.8473	83.6933	14.544	11.9273			14605	23	2	1	35.5322	75.9243	36.1463	40.9165	90.1187	19.5427	14.2193			14840	14	2	2	35.8157	63.5773	33.4743	38.0357	84.154	12.2533	12.0487
	2447	48	1	0	39.1112	79.5403	34.632	44.5746	82.6913	17.0347	13.6267			14840	14	1	1	35.1412	64.2271	34.0701	36.9693	83.8447	17.1033	12.9273			14880	15	2	2	30.2076	46.6052	34.8152	38.4832	92.042	18.1187	13.5193
	2914	65	1	0	34.7303	74.0878	35.8863	42.2848	89.6587	18.1	13.7913			14880	15	1	1	36.4233	66.339	34.4985	37.4761	89.63	15.81	12.4173			15305	16	2	2	30.7683	48.1248	37.9334	40.8244	97.4773	17.5393	12.8653
	2914	65	2	0	36.0512	74.5934	35.4318	41.4804	89.694	14.8107	12.944			15305	16	1	1	33.5132	65.3567	35.9011	44.8572	87.124	19.2847	14.5373			15371	17	1	2	33.0151	52.8325	35.5945	40.7809	91.1647	15.97	11.5993
	2915	58	1	0	38.7209	79.3076	34.6047	42.0364	66.2873	24.468	13.3733			17939	24	1	1	38.6882	72.0576	34.4959	41.5782	90.7967	16.998	13.5727			15371	17	2	2	35.4251	60.7279	33.3361	39.1763	89.6147	12.88	11.2893
	2928	44	1	0	38.9208	76.6714	36.9155	46.8244	79.644	16.2733	12.8627			17939	24	2	1	37.1557	71.9751	36.1324	41.7259	91.136	21.114	13.0487			15411	18	1	2	34.8179	61.1771	33.4038	39.4582	93.6747	9.902	12.514
	2943	63	1	0	36.3054	81.7415	35.7885	42.4804	90.0673	15.7127	13.7867			18046	26	1	1	33.9927	69.0934	35.8286	45.6017	90.4793	20.5873	13.4567			15411	18	2	2	35.8266	65.5533	33.8819	41.3055	95.492	11.468	12.8053
	2952	60	1	0	38.6272	75.8615	33.996	39.5061	78.9093	14.986	14.5913			18076	29	1	1	36.0551	69.9646	36.2563	40.5161	83.412	12.9633	13.436			18045	25	1	2	37.16	67.6063	32.5148	37.0334	79.5933	18.3667	13.598
	2952	60	2	0	38.7931	78.4919	34.1441	40.2834	80.1493	14.6327	15.824			18076	29	2	1	38.1915	76.0355	34.8231	37.7288	86.572	9.764	13.05			18045	25	2	2	26.0092	49.9903	31.5633	35.863	80.34	18.8847	14.1233
	3028	49	1	0	39.4563	79.2931	36.0623	40.9186	86.5707	16.9873	14.4007			18249	35	1	1	36.439	78.7399	34.1459	41.2398	94.3167	14.4153	13.308			18046	26	2	2	33.3365	53.2391	36.9936	39.8093	96.0227	14.698	13.4753
	3073	43	1	0	38.2108	77.0587	39.9199	48.0999	82.4087	18.2187	13.496			18380	28	1	1	36.1025	66.9887	33.7456	39.9986	80.1373	11.7407	12.4173			18089	30	1	2	29.077	47.5499	35.7345	41.8037	89.1167	14.2233	13.2033
	4137	67	1	0	39.5354	74.4195	36.8829	42.2177	85.2227	13.168	11.16			18380	28	2	1	37.0336	70.099	34.2298	41.7873	80.1333	15.33	12.318			18089	30	2	2	30.423	45.4533	34.4136	38.8665	91.4267	11.9373	12.0153
	4477	61	1	0	35.4624	81.2746	34.9331	36.6238	89.168	13.574	11.8253			18456	31	1	1	30.7798	60.694	38.1087	40.0707	101.253	16.7433	13.2753			18090	27	1	2	34.867	69.5717	37.4639	43.8344	86.9787	18.0113	13.2347
	4477	61	2	0	36.5737	81.0314	35.2794	36.4447	89.0053	15.0733	11.846			18456	31	2	1	30.4283	56.9734	38.9907	39.3041	105.895	15.006	13.3567			18090	27	2	2	36.6844	73.0225	38.2309	45.7145	81.9573	17.98	13.5853
	7068	54	1	0	37.1042	70.2568	32.6363	35.7438	79.5287	13.138	12.2873			19083	36	1	1	35.4611	68.7182	35.1216	38.3505	100.243	13.6473	13.15			18249	35	2	2	30.1987	60.93	35.8764	39.4725	97.22	14.0033	13.5233
														19371	37	1	1	33.8394	71.4058	32.4776	42.0369	83.502	18.0153	14.296			18472	32	1	2	31.1885	59.5016	32.7383	37.5032	97.3273	17.1407	13.7773
														19562	38	1	1	30.1392	56.6465	36.0182	39.4811	98.8573	16.6693	15.3953			18472	32	2	2	32.6942	66.2794	32.5946	38.6881	97.4987	16.644	13.51
																											19025	34	1	2	32.5171	66.7818	33.3156	38.6296	87.634	16.788	12.628
																											19025	34	2	2	30.3579	55.0193	34.9	36.823	88.9287	13	13.246
																											19562	38	2	2	31.0138	61.3929	34.8121	38.6674	90.732	15.846	13.468
																											19965	39	1	2	34.2951	60.9308	38.3382	43.2584	99.8267	19.6413	13.8093
																											19965	39	2	2	35.8338	64.3696	35.9504	39.0688	100.997	12.0847	13.4087

## Sheet: Thickness Foveola
	OCT scan number	Subject	Repeat	Group	RNFL	GCL+IPL	INL	OPL	ONL+IS	OS	RPE			OCT scan number	Person	Repeat	Group	RNFL	GCL+IPL	INL	OPL	ONL+IS	OS	RPE			OCT scan number	Person	Repeat	Group	RNFL	GCL+IPL	INL	OPL	ONL+IS	OS	RPE
Healthy	6	41	1	0					115.586	24.9596	17.5455		MSON-	11184	33	1	1					127.475	31.7677	15.4747		MSON+	12025	1	2	2					114.667	26.2222	16.101
	7	57	1	0					124.98	24.3737	14.6162			12025	1	1	1					126.242	24.2727	15.3333			12138	2	1	2					121.101	25.7374	16.0303
	11	42	1	0					128.949	26.1717	19.0707			12099	19	1	1					104.444	30.5455	13.4949			12138	2	2	2					118.525	23.6869	14.1616
	13	55	1	0					122.98	25.4242	16.4949			12150	3	1	1					123.354	28.7071	17.6061			12150	3	2	2					133.838	29.0505	18.0101
	14	52	1	0					127.566	19.1717	14.697			12973	20	1	1					139.848	26.5051	16.404			12315	4	1	2					136.465	28.101	18.6465
	85	46	1	0					124.051	25.5253	14.9394			13007	21	1	1					129.97	25.3434	17.0707			12347	5	1	2					105.606	25.5859	18.2626
	668	51	1	0					135.828	25.9798	14.8182			13007	21	2	1					133.545	26.0505	18.8081			12737	7	1	2					105.091	23.1818	18.8081
	670	40	1	0					125.101	25.6869	21.0404			13265	9	1	1					126.202	28.3131	17.8081			12737	7	2	2					98.202	30.5859	18.101
	674	50	1	0					129.586	27.4242	14.697			13262	22	1	1					124.566	29.4242	18.0404			12890	8	1	2					121.111	24.7677	13.7273
	1457	56	1	0					134.424	30.9293	15.9091			13356	10	1	1					128.727	24.0707	14.4646			13265	9	2	2					113.96	29.8081	17.5051
	1457	56	2	0					142.919	27.2828	17.6061			13358	11	1	1					115.869	31.0101	17.2222			13356	10	2	2					129.515	26.8889	15.6465
	2157	64	1	0					135.657	31.2222	17.3939			13458	12	1	1					125.869	22.5758	16.8485			13358	11	2	2					114.99	27.101	16.202
	2157	64	2	0					137.96	29.8687	16.6667			13780	13	1	1					132.788	24.0404	16.2525			13458	12	2	2					118.061	24.5354	16.2121
	2259	62	1	0					124.909	22.9293	15.4949			14605	23	1	1					121.778	25.6869	19.4949			13780	13	2	2					133.707	27.1212	16.0707
	2375	59	1	0					130.515	23.303	17.3333			14605	23	2	1					124.333	28.5152	18.0606			14840	14	2	2					121.485	24.5253	17.2525
	2447	48	1	0					127.192	26.0404	15.4242			14840	14	1	1					120.838	26.2121	18.4141			14880	15	2	2					120.657	27.9192	15.798
	2914	65	1	0					115.293	27.5354	17.0808			14880	15	1	1					119.758	26.1313	14.5859			15305	16	2	2					122.455	25.8687	16.6162
	2914	65	2	0					117.707	24.0404	15.303			15305	16	1	1					110.869	30.798	17.4545			15371	17	1	2					127.929	22.7677	12.3434
	2915	58	1	0					98.5859	38.2121	17.8788			17939	24	1	1					130.394	23.2121	15.6162			15371	17	2	2					129.303	21.202	13.3131
	2928	44	1	0					118.505	26.6667	14.9192			17939	24	2	1					124.364	28.5556	16.1919			15411	18	1	2					134.97	18.2323	13.6566
	2943	63	1	0					126.697	26.202	17.1616			18046	26	1	1					138.384	29.8081	16.0505			15411	18	2	2					140.182	20.0404	13.8182
	2952	60	1	0					120.212	21.6162	16.4141			18076	29	1	1					109.061	20.0101	15.8182			18045	25	1	2					123.01	28.3232	15.5152
	2952	60	2	0					121.273	23.1313	17.3131			18076	29	2	1					114.091	16.9091	15.4343			18045	25	2	2					119.03	28.5354	16.6465
	3028	49	1	0					113.232	28.4646	18.8182			18249	35	1	1					123.616	23.4141	16.4444			18046	26	2	2					134.061	22.697	15.202
	3073	43	1	0					124.535	24	16.2727			18380	28	1	1					117.293	19.899	15.596			18089	30	1	2					126.727	21.8687	15.9899
	4137	67	1	0					115.202	23.2727	14.9495			18380	28	2	1					117.646	24.9697	15.2121			18089	30	2	2					121.374	20.0404	15.5657
	4477	61	1	0					108.899	22.7677	13.5758			18456	31	1	1					133.687	23.4949	17.101			18090	27	1	2					118.758	24.0808	17.2323
	4477	61	2	0					108.636	23.9394	14.5253			18456	31	2	1					136.323	22.3737	15			18090	27	2	2					117.636	25.4848	17.4848
	7068	54	1	0					104.778	21.8283	13.4444			19083	36	1	1					129.202	25.9495	13.9293			18249	35	2	2					120.111	24.0808	16.2828
														19371	37	1	1					130.616	28.7677	16.7172			18472	32	1	2					135.313	27.1111	15.7273
														19562	38	1	1					133.646	26.8687	17.4141			18472	32	2	2					135.606	27.5051	16.7071
																											19025	34	1	2					127.949	25.8687	14.1616
																											19025	34	2	2					127.384	27.3939	16.6162
																											19562	38	2	2					130.949	26.4141	14.101
																											19965	39	1	2					140.232	26.9697	14.8283
																											19965	39	2	2					138.303	23.5455	13.8586

## Sheet: Thickness Fovea
	OCT scan number	Subject	Repeat	Group	RNFL	GCL+IPL	INL	OPL	ONL+IS	OS	RPE			OCT scan number	Person	Repeat	Group	RNFL	GCL+IPL	INL	OPL	ONL+IS	OS	RPE			OCT scan number	Person	Repeat	Group	RNFL	GCL+IPL	INL	OPL	ONL+IS	OS	RPE
Healthy	6	41	1	0	14.57	52.9155	21.7415	61.8333	100.824	14.4227	12.7029		MSON-	11184	33	1	1	8.06763	47.0821	18.0628	56.686	99.8961	26.1836	14.0072		MSON+	12025	1	2	2	8.5628	35.1014	23.5145	59.6063	100.423	19.7029	14.8357
	7	57	1	0	11.7319	49.715	20.8213	60.1643	104.401	18.5821	12.2415			12025	1	1	1	12.2923	43.1522	23.529	59.2198	105.609	16.3043	14.7222			12138	2	1	2	6.84783	36.0845	20.1111	51.6715	103.101	19.9275	13.7947
	11	42	1	0	11.2126	50.1159	21.058	60.6981	110.894	19.9783	14.3623			12099	19	1	1	11.2415	41.9106	20.5459	56.1522	93.4976	24.0435	12.1932			12138	2	2	2	6.86232	31.413	22.1304	57.8961	98.7778	22.1111	13.6667
	13	55	1	0	12.0483	50.5821	19.4638	54.5362	106.756	15.029	11.9251			12150	3	1	1	12.0942	53.9155	24.4638	81.2053	87.8696	23.3309	16.0121			12150	3	2	2	9.65459	44.2029	23.9855	76.1425	91.1643	24.4662	13.5072
	14	52	1	0	16.4928	54.8116	21.2222	76.7174	99.0966	11.2826	13.07			12973	20	1	1	12.5338	46.8068	22.5507	71.1208	105.522	19.0242	13.8309			12315	4	1	2	10.2971	40.9831	19.0411	56.4614	110.546	22.1039	16.8527
	85	46	1	0	14.0483	58.1667	23.343	71.6787	102.099	16.8647	13.2778			13007	21	1	1	10.3188	61.6449	22.7778	88.6473	95.4179	14.1039	13.7947			12347	5	1	2	9.2971	49.285	20.8865	49.3237	94.1232	19.5097	15.1957
	668	51	1	0	10.9614	49.4734	19.3406	54.4589	104.304	14.7899	11.7947			13007	21	2	1	10.4541	63.7778	23.9324	85.0821	97.5217	16.8889	14.6256			12737	7	1	2	4.43478	40.3768	17.7343	46.2778	89.0773	17.0217	16.7391
	670	40	1	0	15.5459	55.6087	22.6401	74.2947	89.8382	21.2077	16.9541			13265	9	1	1	13.9493	56.5604	23.2488	68.3454	96.4106	18.2271	14.0966			12737	7	2	2	3.91546	38.5821	22.0048	50.1425	83.4106	27.5	14.6425
	674	50	1	0	10.3671	48.7874	18.3309	56.8841	103.423	17	11.8768			13262	22	1	1	11.3696	45.2271	19.6449	57.7319	100.374	23.4372	14.6159			12890	8	1	2	13.3986	43.5604	20.4952	62.9807	100.942	16.4686	11.8913
	1457	56	1	0	15.9444	53.2053	24.5217	73.1981	101.157	22.5097	13.9517			13356	10	1	1	12.7681	47.4758	22.7101	61.2802	110.174	11.9734	10.7826			13265	9	2	2	10.8768	38.1014	18.1594	53.9203	98.4541	24.1715	13.6908
	1457	56	2	0	13.1908	53.128	21.2923	70.93	105.812	18.0652	12.7295			13358	11	1	1	12.0242	47.0121	19.7995	66.5628	94.5845	22.4034	15.6232			13356	10	2	2	12.314	44.1739	21.5821	61.7536	106.729	15.4831	13.3527
	2157	64	1	0	11.913	57.2705	21.7101	68.3454	106.845	27.1256	14.7826			13458	12	1	1	14.1014	47.3961	21.0507	57.058	108.466	15.3575	11.4662			13358	11	2	2	8.04106	27.814	19.1618	48.6643	105.643	23.401	13.2367
	2157	64	2	0	10.9783	57.0097	23.4541	72.587	101.411	24.7705	14.7029			13780	13	1	1	12.2053	50.843	21.5966	63.5362	104.737	16.0266	13.5169			13458	12	2	2	11.4348	40.843	20.9614	57.8575	106.128	21.087	14.5797
	2259	62	1	0	13.1618	54.0266	22.872	60	94.6908	15.5266	13.913			14605	23	1	1	12.4903	51.7585	20.2053	61.8599	100.732	22.4372	14.1836			13780	13	2	2	13.1763	50.1425	21.0314	63.7367	100.807	20.9251	14.4227
	2375	59	1	0	8.30918	51.6836	19.1353	58.442	98.4879	17.2464	11.8382			14605	23	2	1	12.3744	52.471	21.6787	60.2005	104.478	24.3937	14.2222			14840	14	2	2	9.71014	40.0483	17.1135	49.6715	100.42	15.1812	11.8889
	2447	48	1	0	11.8986	57.1932	21.8696	71.0797	94.5048	18.9275	13.1208			14840	14	1	1	9.35266	40.4662	17.2053	45.5918	100.587	20.2029	13.2391			14880	15	2	2	8.23913	32.4879	20.3792	52.4034	106.693	23.3237	13.3937
	2914	65	1	0	11.1014	48.5628	19.5314	57.4565	102.043	22.2488	14.058			14880	15	1	1	8.71981	47.3285	19.9783	52.8357	103.372	20.6643	11.3527			15305	16	2	2	8.0628	35.5556	22.8478	56.8671	111.401	21.1425	12.9444
	2914	65	2	0	11.3865	48.6159	20.6087	56.5894	100.901	18.0773	12.0749			15305	16	1	1	10.3575	43.8164	21.1353	65.5024	96.6063	23.843	15.4324			15371	17	1	2	11.7174	35.2633	19.8237	62.3937	108.787	15.4517	10.8841
	2915	58	1	0	13.1473	50.7705	20.7367	65.6884	74.8575	29.6932	15.0072			17939	24	1	1	7.53865	55.2729	19.5797	62.6087	106.708	20.1039	13.2802			15371	17	2	2	13.2488	40.4614	19.5072	58.4952	105.761	12.2971	10.9565
	2928	44	1	0	13.6425	52.1957	21.6787	71.6522	92.599	18.3019	13.2198			17939	24	2	1	11.6981	54.2778	21.8285	60.529	105.843	24.2126	13.6377			15411	18	1	2	12.1135	41.7874	19.5193	58.6836	108.505	10.6014	12.3454
	2943	63	1	0	14.1425	58.157	22.4396	67.5797	103.744	17.5797	14.6449			18046	26	1	1	6.843	47.8502	19.0797	66.6498	102.077	24.3986	14.8454			15411	18	2	2	12.9469	44.6643	19.1473	65.6353	109.432	12.2246	12.8865
	2952	60	1	0	13.2222	49.8623	21.4517	60.0169	91.0411	14.1111	14.157			18076	29	1	1	4.95411	48.3865	18.9082	55.7222	91.4082	15.1908	14.3865			18045	25	1	2	6.15072	48.058	17.2729	49.7899	91.686	23.6522	13.4879
	2952	60	2	0	13.5386	49.6594	22.07	62.4807	91.3527	14.2754	16.2367			18076	29	2	1	4.35072	51.4106	19.0604	50.6159	98.0048	9.86473	13.3357			18045	25	2	2	4.02899	32.9444	17.7295	44.2778	94.07	24.0773	14.7512
	3028	49	1	0	11.8671	54.7899	21.0314	59.0338	101.57	21.3406	15.558			18249	35	1	1	11.5435	54.1304	20.5362	62.785	106.514	12.1401	12.1763			18046	26	2	2	8.01932	39.7947	19.9807	53.2415	112.471	17.657	13.0217
	3073	43	1	0	12.3454	49.2705	23.3865	71.3841	93.9396	18.7174	14.4082			18380	28	1	1	11.0362	53.5266	21.8237	60.9734	94.372	11.5845	13.4444			18089	30	1	2	5.95169	36.9275	20.3551	60.5435	103	15.5024	13.1087
	4137	67	1	0	11.9227	49.5628	21.5531	61.0338	99.5435	15.1111	11.6111			18380	28	2	1	11.4831	54.1932	22.6522	66.715	92.7077	18.07	12.9855			18089	30	2	2	6.86473	34.0242	20.7101	53.4203	108.843	12.8309	12.3285
	4477	61	1	0	10.0266	49.6836	16.7029	48.5918	101.534	16.1618	11.3744			18456	31	1	1	10.1884	41.2609	24.3261	57.4758	120.691	16.1836	12.4444			18090	27	1	2	11.0483	45.8961	21.7971	64.3164	99.7005	19.3671	14.5145
	4477	61	2	0	10.2995	49.2899	16.8768	46.0966	103.316	17.2174	11.8237			18456	31	2	1	9.24396	37.5169	23.0242	55.4903	122.744	14.7415	13.6667			18090	27	2	2	12.0797	47.186	22.0652	68.9614	91.7295	19.8575	14.1594
	7068	54	1	0	11.9807	48.8068	19.5	47.4638	94.2271	12.7295	11.5966			19083	36	1	1	12.3237	41.0145	16.686	49.8092	117.099	17.1329	12.1111			18249	35	2	2	8.30193	42.1449	21.5821	57.0628	109.519	12.0556	12.2874
														19371	37	1	1	13.5145	44.2947	16.6063	62.4928	93.3092	22.4686	15.2585			18472	32	1	2	10.9444	38.6232	17.5435	51.0266	114.331	17.8406	14.0338
														19562	38	1	1	11.6908	41.1473	22.8792	55.7802	118.005	19.1546	15.5411			18472	32	2	2	12.4493	42.785	18.4348	53.087	111.546	19.5121	13.5483
																											19025	34	1	2	10.9444	46.744	18.7391	54.2295	106.007	20.372	13.1643
																											19025	34	2	2	8.91304	36.686	19.4179	47.6353	109.191	16.7053	13.8937
																											19562	38	2	2	12.8116	41.43	22.0531	55.1208	112.423	19.4227	13.5217
																											19965	39	1	2	12.9372	40.7874	22.3816	65.0169	113.239	21.6884	14.3575
																											19965	39	2	2	12.3213	44.3961	21.1353	55.0459	119.128	13.413	13.0435

## Sheet: Thickness Parafovea
	OCT scan number	Subject	Repeat	Group	RNFL	GCL+IPL	INL	OPL	ONL+IS	OS	RPE			OCT scan number	Person	Repeat	Group	RNFL	GCL+IPL	INL	OPL	ONL+IS	OS	RPE			OCT scan number	Person	Repeat	Group	RNFL	GCL+IPL	INL	OPL	ONL+IS	OS	RPE
Healthy	6	41	1	0	37.0362	97.6087	41.0399	37.5254	86.6159	12.2029	10.7174		MSON-	11184	33	1	1	31.0471	76.837	39.8551	38.5217	86.1848	22.3841	12.1739		MSON+	12025	1	2	2	25.942	62.3732	42.3261	40.8442	84.8514	19.471	13.192
	7	57	1	0	35.0906	88.1341	37.837	38.8804	85.7899	15.2428	12.7464			12025	1	1	1	31.1449	73.7174	42.5435	36.6014	88.1594	17.5399	13.7645			12138	2	1	2	26.8696	63.779	40.5181	37.7935	84.3261	16.3152	12.8913
	11	42	1	0	34.192	93.5145	40.0181	35.9239	93.8732	17.4964	13.7174			12099	19	1	1	31.808	67.2101	37.0109	33.2355	80.1449	15.4493	13.2645			12138	2	2	2	26.3514	52.8986	48.5181	42.2826	80.8152	18.2391	12.3841
	13	55	1	0	32.8442	99.4384	39.0652	33.9674	93.0616	11.6159	10.5725			12150	3	1	1	33.25	90.7971	44.7717	41.8587	65.6087	21.2717	14.1848			12150	3	2	2	32.8514	71.7645	43.9819	41.5	71.0072	22.5072	11.5145
	14	52	1	0	36.3152	92.1667	37.6957	34.8225	85.2101	10.9493	12.4855			12973	20	1	1	33.6304	84.0688	43.9891	38.9674	97.4457	16.9167	13.2138			12315	4	1	2	28.587	66.7464	38.8587	35.9891	93.4022	19.7355	15.5181
	85	46	1	0	34.2935	99.2754	43.1848	38.9275	86.2754	13.7283	11.7826			13007	21	1	1	33.2754	94	40.1196	37.1377	84.5906	9.69565	14.2101			12347	5	1	2	34.9275	77.8116	38.308	34.6051	79.5072	13.6232	13.8225
	668	51	1	0	33.3732	96.4746	36.9783	33.337	84.4203	9.95652	11.4384			13007	21	2	1	34.5543	92.779	42.6014	38.2174	82.0471	13.7862	12.1232			12737	7	1	2	26.5181	69.9348	39.4457	37.3188	75.6051	15.7754	14.4094
	670	40	1	0	35.1812	96.1775	42.0797	36.8949	80.4529	18.6449	14.2572			13265	9	1	1	34.4601	99.0254	41.1123	35.3333	82.6775	14.1413	11.7645			12737	7	2	2	21.8768	69.1884	41.0036	37.3007	74.7428	21.3116	12.7283
	674	50	1	0	34.6341	96.8623	37.7754	34.9891	89.8804	9	11.7536			13262	22	1	1	33.087	74.7754	38.7174	38.4601	81.029	20.6304	13.3949			12890	8	1	2	31.0942	78.7029	42.1449	37.2826	86.8116	12.7572	11.25
	1457	56	1	0	37.7029	103.239	43.1304	38.4275	82.9891	15.7717	12.5036			13356	10	1	1	33.8514	88.163	43.9565	36.4674	95.7826	9.45652	9.61957			13265	9	2	2	29.8986	65.0362	39.5254	36.8732	81.8696	20.4565	12.2935
	1457	56	2	0	38.8007	102.199	41.8986	36.6594	88.2174	11.192	11.6341			13358	11	1	1	32.9746	77.3913	36.6848	37.6159	83.3406	17.4746	14.0797			13356	10	2	2	31.442	76.9601	40.7355	44.1123	89.9674	13.1413	11.8297
	2157	64	1	0	33.3986	94.2572	37.3732	41.9565	91.1051	22.8913	13.3768			13458	12	1	1	33.058	88.1486	41.971	34.9928	94.3442	13.1232	12.5			13358	11	2	2	21.0507	50.7246	37.8804	34.4891	89.8478	18.4674	12.4819
	2157	64	2	0	34.2935	92.2609	41.3768	41.6268	88.0507	22.1087	13.3986			13780	13	1	1	34.6232	90.6087	39.337	34.6594	91.9348	11.2645	13.4058			13458	12	2	2	30.0471	68.4275	42.7283	37.9674	93.2319	19.029	13.2572
	2259	62	1	0	36.3478	99.8696	41.4167	38.5181	78.9094	13.5906	14.3225			14605	23	1	1	33.5362	92.2428	40.6957	36.8732	88.8804	17.0616	12.6594			13780	13	2	2	33.4167	88.8188	38.5217	38.2428	86.7029	17.7681	13.6993
	2375	59	1	0	32.0543	97.3696	38.529	38.1123	80.2464	13.2391	11.1775			14605	23	2	1	32.163	94.5362	41.3406	35.1413	91.0217	19.2065	12.663			14840	14	2	2	30.2862	77.9529	37.942	37.6268	82.1667	8.68478	10.5978
	2447	48	1	0	34.6159	99.3406	39.6014	40.5761	79.7283	16.1123	12.7029			14840	14	1	1	31.0217	77.7174	38.2174	37.2935	80.6993	15.3116	12.279			14880	15	2	2	28.5	53.7971	42.1377	36.1051	93.5072	17.5616	13.3659
	2914	65	1	0	32.3804	91.942	40.3478	42.7319	88.0254	17.1667	13.7862			14880	15	1	1	31.9674	79.7609	40.7826	34.3732	90.6486	13.9529	12.0833			15305	16	2	2	29.0761	56.1268	44.7536	38.9529	96.1486	17.529	11.8442
	2914	65	2	0	34.1812	92.3406	40.3007	41.7101	86.9275	13.5326	11.7899			15305	16	1	1	31.3659	78.0471	41.7862	42.163	86.0435	17.8297	15.2319			15371	17	1	2	30.5652	62.9022	42.5217	33.7935	91.2536	13.5362	11.8986
	2915	58	1	0	34.5181	92.4529	37.8623	37.9312	62.8478	23.3225	12.6123			17939	24	1	1	34.7862	91.9674	37.2246	37.0906	89.2862	16.1123	13.2899			15371	17	2	2	33.4529	73.8116	38.4384	34.6051	88.9094	10.9203	11.2464
	2928	44	1	0	35.6558	96.2935	41.5254	44.1558	75.9348	14.3732	12.7862			17939	24	2	1	34.4058	92.5978	41.029	38.442	89.8986	21.0978	12.0435			15411	18	1	2	31.7609	72.7246	37.8913	33.9601	92.5471	7.75725	11.4493
	2943	63	1	0	35.1739	99.5978	39.6232	34.8478	89.413	12.8913	12.8007			18046	26	1	1	30.3732	85.4384	39.337	43.3261	85.3659	21.0362	12.2319			15411	18	2	2	33.1848	78.4638	38.8587	34.0362	93.3333	9.5	13.5725
	2952	60	1	0	33.8043	94.9529	39.4058	34.3188	75.0145	12.5362	15.221			18076	29	1	1	30.4203	85.0072	41.4167	37.7246	84.1522	10.5145	13.7464			18045	25	1	2	28.6558	86.5797	37.5833	37.837	72.5362	17.1413	13.4819
	2952	60	2	0	34.75	95.3768	39.1594	34.0543	77.5	13.6196	15.8732			18076	29	2	1	31.4601	91.8913	41.3949	35.5399	86.8514	8.05072	11.6775			18045	25	2	2	14.8986	61.2681	36.7899	37.1486	77.2935	18.9058	13.3116
	3028	49	1	0	35.7319	100.533	41.1377	39.6558	87.1558	15.529	13.4275			18249	35	1	1	33.1196	95.1014	38.0109	34.1377	93.2717	10.5761	12.7101			18046	26	2	2	30.1775	62.0036	42.5145	36.9312	95.7464	14.0036	13.6522
	3073	43	1	0	35.1558	93.0942	45.0036	46.2101	78.0471	17.9783	12.808			18380	28	1	1	33.442	80.7971	37.1341	34.3732	79.0942	11.2283	11.7971			18089	30	1	2	26.2899	54.8152	41.913	39.3442	88.9819	12.8913	12.413
	4137	67	1	0	35.0543	90.6486	41.6341	37.8188	85.1522	10.5145	11.0435			18380	28	2	1	34.163	83.2609	37.9819	34.9928	79.1014	13.8877	11.9855			18089	30	2	2	26.692	53.663	39.5725	36.5906	92.4275	10.6812	10.8913
	4477	61	1	0	31.3587	98.0326	39.0797	33.5254	91.9601	11.6848	11.692			18456	31	1	1	29.6123	70.4094	46.1594	36.163	100.819	14.5326	12.6486			18090	27	1	2	29.5399	83.1522	41.7609	40.4638	85.971	18.0435	12.0181
	4477	61	2	0	31.5543	101.804	40.5109	34.4239	90.5181	13.7174	12.0217			18456	31	2	1	27.1232	66.6196	45.5616	35.0906	104.377	12.3659	12.7355			18090	27	2	2	32.308	85.8478	43.7826	41.7391	77.8696	17.0507	12.9674
	7068	54	1	0	33.163	87.1232	35.1196	34.4964	80.2536	10.0072	11.9493			19083	36	1	1	31.8913	83.9783	39.2391	35.2971	101.928	11.0072	13.3696			18249	35	2	2	26.8261	69.692	41.9239	34.5	96.6159	9.46014	12.8949
														19371	37	1	1	31.9022	87.2935	38.1159	37.587	77.6703	18.5616	13.4384			18472	32	1	2	30.0688	75.0507	35.7899	35.2572	96.3442	14.3732	13.9819
														19562	38	1	1	29.4348	70.1522	41.7645	36.6993	100.297	13.2862	16.4239			18472	32	2	2	30.5145	84.0833	35.5145	36.1413	96.4674	14.9891	12.7971
																											19025	34	1	2	29.3623	82.8659	37.4167	36.1051	86.2065	14.2428	11.9384
																											19025	34	2	2	28.4275	66.8007	39.4819	35.5652	88.3949	10.1341	13.0942
																											19562	38	2	2	30.3514	75.4348	40.442	35.9565	93.4674	12.9855	13.7536
																											19965	39	1	2	31.5652	72.2319	43.7246	38.529	101.022	18.9674	13.2283
																											19965	39	2	2	31.942	78.0761	42.3261	35.558	101.043	10.5109	12.6884

## Sheet: Thickness Perifovea
	OCT scan number	Subject	Repeat	Group	RNFL	GCL+IPL	INL	OPL	ONL+IS	OS	RPE			OCT scan number	Person	Repeat	Group	RNFL	GCL+IPL	INL	OPL	ONL+IS	OS	RPE			OCT scan number	Person	Repeat	Group	RNFL	GCL+IPL	INL	OPL	ONL+IS	OS	RPE
Healthy	6	41	1	0	44.4129	67.8326	34.9808	32.6927	73.7366	14.9314	12.9863		MSON-	11184	33	1	1	35.5816	51.786	33.834	31.7215	79.5953	21.5473	12.7147		MSON+	12025	1	2	2	31.9383	48.8491	32.9232	32.6818	76.1344	18.7641	12.7929
	7	57	1	0	41.7064	58.2606	30.524	30.7147	76.882	13.9534	12.9026			12025	1	1	1	37.1742	57.5432	33.1619	32.3704	76.4047	17.7311	12.8395			12138	2	1	2	33.727	42.9973	34.0233	31.2209	68.6543	15.7791	12.8971
	11	42	1	0	40.8299	62.2785	31.8875	31.0604	81.8368	18.62	14.5857			12099	19	1	1	43.5665	43.7572	27.6776	27.9712	67.6598	14.6502	13.3841			12138	2	2	2	34.7709	40.6735	34.9602	31.3539	69.2112	16.786	12.6187
	13	55	1	0	39.9424	72.2894	33.487	30.5857	80.8477	12.4005	11.3937			12150	3	1	1	43.5103	62.6529	34.6214	34.882	58.7037	20.4801	14.2702			12150	3	2	2	39.7929	52.4403	33.8368	34.3512	63.3567	20.1701	13.2922
	14	52	1	0	46.6118	63.0151	31.0508	29.989	73.546	11.6653	12.4362			12973	20	1	1	43.6996	64.4321	37.9465	35.4829	85.8285	15.9726	12.6667			12315	4	1	2	34.3004	50.5871	32.7888	32.4307	82.5871	16.262	15.0727
	85	46	1	0	41.0521	69.9479	34.7545	33.3608	74.2908	13.2867	12.4829			13007	21	1	1	39.7407	65.9959	31.845	31.1029	72.9232	10.048	12.4815			12347	5	1	2	42.8326	49.4239	29.2661	27.5158	69.4925	12.2167	13.4746
	668	51	1	0	43.7119	72.3073	32.3868	29.7778	78.0274	11.2099	12.4636			13007	21	2	1	41.5638	66.4883	32.9698	31.6365	72.5075	11.4102	11.7833			12737	7	1	2	35.8738	52.1262	32.823	31.048	69.3978	14.8519	14.1166
	670	40	1	0	44.9122	71.2414	32.3951	31.1962	73.4074	16.0576	13.9643			13265	9	1	1	42.1962	68.8793	33.679	31.5748	73.5583	12.7997	13.1934			12737	7	2	2	38.5665	50.8985	33.6982	31.0302	68.8985	15.7051	13.69
	674	50	1	0	48.7805	72.6653	33.096	32.1427	77.0096	10.1797	11.572			13262	22	1	1	37.9369	49.6173	30.775	30.9204	73.3992	17.7929	14.2483			12890	8	1	2	36.3896	60.5597	36.1646	32.2058	74.9451	11.7257	10.7888
	1457	56	1	0	50.0343	69.3237	32.9369	31.2291	75.1372	13.5885	12.6214			13356	10	1	1	40.7641	64.4705	35.915	32.4664	82.4664	11.3896	11.7229			13265	9	2	2	36.1029	41.6694	31.9438	30.3923	74.203	16.7174	13.6337
	1457	56	2	0	52.1372	68.5967	33.4815	31.808	74.8491	10.9465	12.8697			13358	11	1	1	40.203	48.5514	30.225	31.2236	71.989	16.2236	15.3457			13356	10	2	2	36.4074	59.8326	36.4019	35.0384	79.524	14.0864	11.8491
	2157	64	1	0	37.797	61.5487	32.9547	33.321	81.7997	22.1372	13.2593			13458	12	1	1	40.5995	61.4527	33.4746	31.7627	82.3621	13.0549	14.8134			13358	11	2	2	23.3978	37.8834	30.3704	30.3237	79.4966	15.0219	14.1715
	2157	64	2	0	39.4362	62.9287	34.2922	34.2798	80.3361	22.1193	13.7778			13780	13	1	1	42.8711	57.9931	31.7901	31.7737	81.5528	14.7257	14.1509			13458	12	2	2	34.4184	47.679	34.4829	32.1646	82.1619	18.1879	13.4444
	2259	62	1	0	49.2401	69.9959	34.2785	33.3594	71.0425	16	11.9369			14605	23	1	1	39.9973	67.4979	34.9643	32.3374	76.8422	14.487	12.7435			13780	13	2	2	39.6049	57.8985	30.963	30.9492	80.4911	17.6639	13.6584
	2375	59	1	0	44.9342	73.2387	32.583	31.9369	70.5487	12.3539	11.5446			14605	23	2	1	40.7394	65.2908	34.1427	32.0933	77.2853	15.7462	14.273			14840	14	2	2	40.0261	57.2894	32.2826	31.561	70.8628	10.3045	12
	2447	48	1	0	44.2785	67.0384	31.6982	31.0384	71.3361	15.1262	14.0384			14840	14	1	1	39.8162	58.2894	33.2743	31.9081	70.797	14.8272	12.2606			14880	15	2	2	33.1427	40.9561	31.2497	31.5158	79.5281	14.0947	13.3512
	2914	65	1	0	39.0261	65.2977	34.9383	33.4842	79.9753		13.2222			14880	15	1	1	39.4856	57.2606	31.5926	29.9465	77.5981	12.4129	12.845			15305	16	2	2	33.6722	41.4774	34.5418	32.4239	86.8903	14.4417	12.6996
	2914	65	2	0	40.6502	66.0014	33.9753	32.8066	80.7737	12.2469	13.5391			15305	16	1	1	37.6818	58.177	33.2936	34.0947	79.1221	15.7531	13.3937			15371	17	1	2	36.3032	46.177	32.4595	31.1907	76.4252	16.2785	11.7888
	2915	58	1	0	44.0754	72.8038	33.4472	30.3045	58.4993	20.1564	12.1331			17939	24	1	1	41.5871	56.7915	32.7476	31.3224	77.251	14.7641	13.5953			15371	17	2	2	39.4815	53.7078	31.5597	29.9863	75.6228	12.8368	11.2305
	2928	44	1	0	43.0439	64.786	34.4348	33.7435	68.6433	14.4719	12.417			17939	24	2	1	40.8957	58.0604	33.8546	32.3045	78.9561	18.4143	12.6763			15411	18	1	2	39.0302	54.1125	31.7599	30.6639	80.38	9.19753	12.8573
	2943	63	1	0	39.3855	70.1399	33.8134	31.1029	77.8793	14.3237	13.225			18046	26	1	1	35.8436	59.5569	35.2661	34.454	79.6392	17.0686	12.7805			15411	18	2	2	40.7037	57.6859	31.7627	30.2469	82.642	10.6351	12.3567
	2952	60	1	0	44.332	66.4993	31.4444	29.9465	68.1001	15.5199	14.3676			18076	29	1	1	38.0165	60.882	34.3855	32.9547	75.3032	11.6927	12.476			18045	25	1	2	39.166	56.5021	29.823	29.0412	69.749	14.5267	13.4513
	2952	60	2	0	44.3649	70.941	31.4691	30.1125	69.4444	14.0974	15.3841			18076	29	2	1	41.1111	66.5597	32.9095	31.3114	76.454	9.39781	13.0878			18045	25	2	2	24.1056	44.2538	29.2071	29.9918	68.7174	14.6845	13.7394
	3028	49	1	0	44.3827	67.5514	34.2785	31.096	74.4733	13.5583	13.5254			18249	35	1	1	41.4691	68.9012	32.7366	31.7037	84.0466	15.9163	13.749			18046	26	2	2	34.882	45.631	35.225	33.0233	81.8834	12.2579	13.4376
	3073	43	1	0	43.6324	69.1783	37.668	35.6145	72.0343	17.284	12.8628			18380	28	1	1	39.4458	54.4719	31.6365	30.2497	67.6804	10.941	11.6433			18089	30	1	2	31.4993	40.2044	33.3059	32.0768	76.513	12.9918	13.1687
	4137	67	1	0	45.834	65.808	35.3114	33.1564	73.2922	11.7202	10.454			18380	28	2	1	41.0274	58.4952	31.6557	30.2936	68.5281	13.0645	11.6927			18089	30	2	2	32.2894	38.6886	31.7462	31.4664	77.3567	10.8436	11.7984
	4477	61	1	0	39.1591	74.7078	34.6735	31.0041	78.5967	11.6077	11.9095			18456	31	1	1	34.6187	54.465	34.192	31.6639	86.2579	16.9959	13.4554			18090	27	1	2	38.2949	62.3347	35.9712	33.6008	76.0027	16.4431	12.4321
	4477	61	2	0	41.3484	73.1289	34.6845	31.6749	77.8436	13.2071	11.4294			18456	31	2	1	34.9671	51.6337	36.3759	31.7243	93.0055	15.166	13.192			18090	27	2	2	41.4623	66.4979	36.2661	34.0165	73.3471	16.2771	12.9863
	7068	54	1	0	42.2044	60.406	31.1207	29.5981	67.679	13.3841	12.6598			19083	36	1	1	41.4979	63.3388	35.0027	32.93	86.3896	11.0412	13.5487			18249	35	2	2	34.4417	54.6214	33.4444	31.3512	87.5665	15.4444	14.0919
														19371	37	1	1	38.3635	64.8436	30.4719	31.9808	74.0165	13.9012	13.7394			18472	32	1	2	35.2167	52.2154	31.8807	30.6447	83.192	16.4568	13.3018
														19562	38	1	1	33.2003	47.7353	33.1646	31.3059	83.0192	15.1797	14.6667			18472	32	2	2	37.1454	58.1262	31.7202	31.4719	85.0343	14.2154	13.3429
																											19025	34	1	2	37.0576	57.2003	31.9136	30.8258	72.5322	14.5254	12.3827
																											19025	34	2	2	33.5062	48.6667	33.0974	31.1139	72.7257	10.0905	12.4801
																											19562	38	2	2	33.9877	53.7106	31.8752	30.3457	72.2785	13.5171	13.2332
																											19965	39	1	2	38.9438	54.4458	36.3992	32.7284	86.5802	17.7682	13.5926
																											19965	39	2	2	41.7956	56.1413	33.6735	31.1674	85.9177	10.4335	13.8203
