# Supplementary material for: Investigating Tissue Optical Properties and Texture Descriptors of the Retina in Patients with Multiple Sclerosis
Source: PLoS One. 2015 Nov 30;10(11):e0143711. doi: 10.1371/journal.pone.0143711 (PMC4664388; doi:10.1371/journal.pone.0143711)
Supplement: S3 Table — Sheet 1. Distribution statistics of the contrast (a.u.) of intraretinal layers by study group represented as means ± SD and p values of the comparison between study groups. Sheet 2–6. The results organized by study groups and regions. (XLSX) [file pone.0143711.s003.xlsx]

## Sheet: Contrast
Contrast (a.u.)	Healthy		MSON-		MSON+		Healthy vs. MSON-	Healthy vs. MSON+	MSON- vs. MSON+
Across All Macular Regions	mean	std	mean	std	mean	std	p	p	p
RNFL	1562.26	25.9917	1663.41	25.2604	1819.91	27.441	0.00596543	1.35836e-09	1.35836e-09
GCL+IPL	1531.18	21.1821	1586.89	20.7069	1727.42	22.4588	0.0614419	1.1414e-08	1.1414e-08
INL	1393.5	30.9298	1428.05	29.559	1577.03	32.0668	0.412809	5.83863e-05	5.83863e-05
OPL	1313.6	20.7527	1325.23	19.7508	1425.94	21.4062	0.679514	0.000274	3.59347e-05
ONL+IS	850.864	14.6141	861.531	14.1734	838.606	15.3991	0.597322	0.564093	0.207325
OS	3505.82	70.2502	3560.81	67.3567	3649.96	73.1157	0.566899	0.156473	0.271883
RPE	5263.88	82.0283	5221.99	79.544	5352.97	86.423	0.711539	0.455439	0.198955
GCC	3092.64	42.9909	3250.55	42.0053	3546.22	45.5708	0.00965607	2.26647e-10	2.26647e-10
Foveolar Region
ONL+IS	880.608	27.933	891.604	27.3331	820.358	29.6266	0.777665	0.143201	0.0566518
OS	3076.57	67.0087	3118.18	65.266	3183.92	70.8767	0.654363	0.273326	0.442086
RPE	7465.41	112.843	7436.35	110.616	7742.1	119.585	0.853862	0.0968568	0.0482357
Foveal Region
RNFL	2168.78	87.9921	2378.27	84.237	2538.95	91.4139	0.0835351	0.00428575	0.111941
GCL+IPL	2502.96	42.1233	2640.34	41.1108	2935.41	44.6209	0.020895	5.44258e-10	5.27076e-07
INL	2092.97	77.0657	2362.39	75.4745	2476.94	81.7412	0.0138556	0.000984233	0.267416
OPL	2051.57	37.8434	2164.01	36.7452	2208.04	39.9203	0.654363	0.273326	0.442086
ONL+IS	959.905	21.2139	962.034	20.4255	906.404	22.1848	0.941667	0.083733	0.029272
OS	4120	117.177	4080.58	114.344	4146.98	124.113	0.808603	0.874603	0.661094
RPE	7451.89	114.301	7426.16	111.062	7511.02	118.391	0.872128	0.720385	0.601119
GCC	4673.09	105.592	5023.28	102.013	5469.39	110.83	0.0177617	1.30776e-06	0.000758847
Parafoveal Region
RNFL	4121.76	97.0769	4366.23	95.1743	4627.62	102.766	0.0744548	0.000592115	0.0513381
GCL+IPL	1872.21	42.9576	2144.42	41.9332	2386.9	45.5104	1.65536e-05	2.71141e-12	3.4927e-05
INL	3878.67	50.6136	3819.25	49.5775	3853.02	53.6818	0.401072	0.728749	0.618475
OPL	4143.93	52.059	4131.13	50.8231	4114.74	55.1566	0.86	0.700818	0.808102
ONL+IS	1120.36	28.393	1141.96	26.947	1093.16	29.185	0.573941	0.501921	0.113655
OS	4201.84	249.74	4272.26	242.712	4244.59	263.664	0.838	0.906328	0.93
RPE	8149.6	181.034	8277.38	175.716	8387.24	187.141	0.614	0.364564	0.669407
GCC	5994.98	120.496	6516.11	118.134	7002.76	127.56	0.0026229	1.65136e-07	0.00388995
Perifoveal Region
RNFL	2213.37	43.725	2428.98	42.868	2646.03	46.2853	0.001	1.89994e-09	0
GCL+IPL	1879.26	38.7266	2069.51	37.8273	2289.5	41.0438	0.001	2.31233e-10	3.4455e-05
INL	3510.66	45.1918	3424.54	43.144	3477.31	46.7944	0.163644	0.607012	0.29862
OPL	4038.22	46.2379	3927.51	43.6763	4004.68	47.2357	0.0778162	0.609	0.113
ONL+IS	1294.59	27.0153	1282.48	25.2549	1261.42	27.208	0.735792	0.381352	0.418172
OS	4690.18	153.527	4829.94	150.293	4913.14	161.545	0.51605	0.320164	0.697806
RPE	7973.76	113.341	7842.78	110.547	7847.51	120.01	0.406271	0.445943	0.974154
GCC	4092.69	78.563	4499.32	76.9512	4933.91	83.3262	0.000361876	1.65071e-10	0
Abbreviations: std (standard deviation); H (Healthy subjects group); MSON- (eyes of patients with multiple sclerosis without optic neuritis in medical history); MSON+ (eyes of patients with multiple sclerosis with optic neuritis in medical history); RNFL (retinal nerve fiber layer); GCL+IPL, ganglion cell layer and inner plexiform layer complex; GCC (ganglion cell complex. the RNFL and GCL+IPL la…

## Sheet: Contrast all regions
	OCT scan number	Subject	Repeat	Group	RNFL	GCL+IPL	INL	OPL	ONL+IS	OS	RPE			OCT scan number	Person	Repeat	Group	RNFL	GCL+IPL	INL	OPL	ONL+IS	OS	RPE			OCT scan number	Person	Repeat	Group	RNFL	GCL+IPL	INL	OPL	ONL+IS	OS	RPE
Healthy	6	41	1	0	1442.59	1558.41	1439.25	1357.78	876.651	3414.9	4870.67		MSON-	11184	33	1	1	1809.23	1684.52	1687.11	1490.31	819.203	3078.6	5848.16		MSON+	12025	1	2	2	1920	1860.35	1626.89	1427.46	871.525	3522.48	5676.42
	7	57	1	0	1570.84	1578.86	1366.98	1292.35	817.063	3806.74	5763.1			12025	1	1	1	1847.44	1701.14	1474.28	1367.6	830.491	3796.58	5825.63			12138	2	1	2	1806.5	1644.69	1558.13	1440.69	1262.37	3592.77	5389.69
	11	42	1	0	1569.87	1522.79	1415.65	1343.68	876.766	3462.77	5273.9			12099	19	1	1	1721.87	1604.53	1474.51	1392.17	989.833	3174.38	5232.27			12138	2	2	2	1882.36	1762.9	1556.37	1393.92	879.024	3789.03	6427.13
	13	55	1	0	1489.87	1501.19	1509.49	1423.29	805.388	3130.08	4505.24			12150	3	1	1	1661.78	1417.15	1177.78	1125.15	997.476	3218.62	5147.37			12150	3	2	2	1742.88	1556.35	1295.66	1208.8	888.889	3260.01	5359.56
	14	52	1	0	1587.07	1389.05	1139.05	1162.58	829.289	4312.53	5993.5			12973	20	1	1	1844.88	1678.16	1385.92	1267.03	873.262	3361.6	4900.71			12315	4	1	2	1841.69	1830.17	1604.28	1456.94	1052.2	3258.8	5003.38
	85	46	1	0	1594.09	1421.63	1210.88	1182.19	828.624	3519.12	5295.21			13007	21	1	1	1587.08	1393.37	1157.55	1140.76	804.088	3646.89	4802.66			12347	5	1	2	1565.99	1569.87	1518.9	1434.53	1089.52	4225.37	4648.6
	668	51	1	0	1721.22	1644.31	1506.07	1395.44	766.689	3298.44	4967.57			13007	21	2	1	1547.89	1330.31	1119.8	1117.96	790.667	3409.39	4767.96			12737	7	1	2	1712.5	1779.28	1887.33	1656.61	938.88	3624.47	5329.81
	670	40	1	0	1617.47	1468.39	1276.24	1262.67	968.076	3499.65	4908.29			13265	9	1	1	1634.64	1512.28	1269.81	1240.56	834.824	3128.76	4684.57			12737	7	2	2	1831.71	1785.18	1887.31	1628.14	993.819	3057.91	4873.6
	674	50	1	0	1564.75	1561.77	1538.33	1402.93	822.213	3247.32	4634.29			13262	22	1	1	1663.56	1648.28	1493.92	1387.54	861.204	3273.64	5105.21			12890	8	1	2	1876.84	1728.96	1382.04	1304.61	864.368	3645.08	5730.1
	1457	56	1	0	1516.04	1438.62	1212.9	1205.61	738.985	2855.15	4517.99			13356	10	1	1	1577.12	1579.12	1287.71	1195.72	791.646	3730.88	5364.06			13265	9	2	2	1811.36	1794.2	1620.67	1443.71	878.06	3149.89	4922.71
	1457	56	2	0	1508.85	1408.45	1189	1167.28	752.285	3355.69	4698.88			13358	11	1	1	1649.65	1564.46	1294.06	1237.47	869.906	3139.54	4834.15			13356	10	2	2	1658.59	1692.15	1494.85	1354.68	779.171	3272.59	4740.84
	2157	64	1	0	1534.4	1460.48	1267.13	1222.5	779.224	3088.98	5621.91			13458	12	1	1	1573.36	1642.17	1384.46	1299.79	833.078	4052.3	5528.51			13358	11	2	2	2106.7	1995.12	1859.96	1618.05	870.205	3493.29	5345.85
	2157	64	2	0	1622.74	1462.27	1308.06	1225.44	782.043	3151.69	5569.78			13780	13	1	1	1612.61	1525.53	1355.68	1299.92	794.667	3507.4	5122.81			13458	12	2	2	1695	1822.39	1490.96	1359.02	854.964	3705.7	5787.31
	2259	62	1	0	1507.06	1489.53	1392.45	1314.34	824.754	3917.86	5819.95			14605	23	1	1	1521.11	1547.22	1481.61	1389.07	851.602	3515.35	4996.24			13780	13	2	2	1622.91	1555.96	1434.76	1357.13	822.68	3512.27	5205.74
	2375	59	1	0	1641.85	1487.94	1524.28	1398.32	794.488	3850.87	5239			14605	23	2	1	1548.16	1444.85	1296.37	1234.05	842.189	3404.73	4927.96			14840	14	2	2	1769.61	1697.19	1676.63	1505.1	833.074	3465.5	4539.53
	2447	48	1	0	1499.35	1384.93	1193.54	1153	833.108	3532.28	5382.37			14840	14	1	1	1794.45	1812.98	1749.27	1522.51	836.446	3482.96	5061.78			14880	15	2	2	1890.66	1874.63	1598.82	1443.44	848.575	3459.64	5168.91
	2914	65	1	0	1412.67	1571.73	1487.77	1356.63	883.348	3362.29	4962.19			14880	15	1	1	1631.13	1568.54	1447.77	1347.65	846.847	3481.14	5172.32			15305	16	2	2	1925.88	1849.38	1574.52	1394.93	821.453	3715.19	5362.1
	2914	65	2	0	1424.04	1594.32	1672.43	1460.11	876.921	3824.23	5591.41			15305	16	1	1	1513.27	1640.94	1399.5	1296.96	918.817	3031.96	4667.18			15371	17	1	2	1898.18	1692.47	1390.07	1308.04	803.25	3818.84	6100.79
	2915	58	1	0	1699.51	1695.38	1497.82	1380.05	993.893	2630.98	4275.06			17939	24	1	1	1554.11	1381.92	1246.8	1211.37	817.662	3901.48	5699.69			15371	17	2	2	1797.44	1692.34	1449.12	1351.91	805.358	4052.69	5928.37
	2928	44	1	0	1493.46	1499.14	1307.32	1237.71	895.458	3352.75	5198.92			17939	24	2	1	1432.05	1450.23	1341.71	1277.53	789.672	3273.21	5416.13			15411	18	1	2	1915.47	1737.43	1463.97	1359.56	770.585	4716.84	6208.47
	2943	63	1	0	1501.28	1465.45	1239.37	1216.61	825.337	3453.36	5075.52			18046	26	1	1	1565.27	1485.36	1428.68	1275.33	741.673	3177.09	5203.63			15411	18	2	2	1741.81	1543.75	1300.62	1235.05	766.494	4901.88	5854.31
	2952	60	1	0	1669.04	1612.32	1404.58	1329.12	847.312	3984.3	5786.78			18076	29	1	1	1568.24	1561.96	1744.02	1550.96	918.796	4234.32	5582.66			18045	25	1	2	1800.38	1560.86	1857.63	1645.76	849.726	3293.16	5060.88
	2952	60	2	0	1696.41	1605.29	1455.87	1384.56	842.15	3775.54	5158.55			18076	29	2	1	1475.69	1435.68	1632.47	1476.07	891.849	4424.38	5961.48			18045	25	2	2	2285.74	1840.73	2199.36	1781.12	871.655	3374.15	4949.12
	3028	49	1	0	1414.48	1419.88	1324.93	1279.25	858.2	3218.71	4750.31			18249	35	1	1	1693.1	1614.77	1417.88	1336.96	829.045	3717.45	4943.13			18046	26	2	2	1764.88	1685.68	1493.72	1372.99	732.041	3741.48	5113.62
	3073	43	1	0	1648.7	1595.47	1337.82	1237.34	816.45	3740.3	5807.44			18380	28	1	1	1658.98	1506.88	1325.61	1298.28	879.818	4091.44	5467.14			18089	30	1	2	1991.38	1772.27	1678.95	1494.7	822.992	4055.75	5797.59
	4137	67	1	0	1465.71	1606.9	1316.25	1236.87	874.996	3928.68	5659.9			18380	28	2	1	1711.85	1513.92	1269.8	1242.7	855.332	3737.8	5699.81			18089	30	2	2	1992.33	1754.44	1554.91	1383.49	819.347	4385.6	6066.14
	4477	61	1	0	1252.61	1474.91	1503.72	1369.62	920.745	3645.86	5289.65			18456	31	1	1	1740.42	1629.89	1374.33	1277.25	790.916	3937.83	5549.18			18090	27	1	2	1631.02	1655.2	1467.87	1372.91	846.67	3692.63	5161.25
	4477	61	2	0	1282.23	1513.07	1583.33	1424.98	886.447	3717.69	5686.73			18456	31	2	1	1892.94	1827.92	1529.62	1380.53	766.488	3703.14	5563.73			18090	27	2	2	1711.06	1691.85	1472.37	1342.91	879.19	3558.2	5359.76
	7068	54	1	0	1508.15	1624.13	1559.42	1449.33	917.735	3716.89	5433.75			19083	36	1	1	1567.95	1655.93	1498.7	1353.46	791.423	3579.51	5225.34			18249	35	2	2	1938.06	1868.58	1602.11	1448.64	863.923	3665.27	5280.59
														19371	37	1	1	1930.73	1732.85	1624.67	1442.38	821.988	3298.99	5265.39			18472	32	1	2	1812.53	1771.58	1560.28	1397.72	766.449	3561.77	5376.86
														19562	38	1	1	1625.56	1532.57	1369.22	1314.75	750.605	3370.16	4886.34			18472	32	2	2	1674.11	1671.07	1534.62	1420.46	753.84	3141.14	4639.98
																											19025	34	1	2	1754.21	1587.09	1468.02	1350.35	791.906	3745.84	5630.84
																											19025	34	2	2	1901.57	1802.15	1658.51	1470.69	806.533	3386.72	4572.6
																											19562	38	2	2	1579.35	1506.84	1353.55	1277.7	806.901	3399.82	5230.18
																											19965	39	1	2	1695.68	1631.99	1363.72	1272.91	766.116	3419.68	5579.69
																											19965	39	2	2	1613.52	1570.04	1367.14	1297.74	773.044	3856.51	5706.15

## Sheet: Contrast Foveola
	OCT scan number	Subject	Repeat	Group	ONL+IS	OS	RPE			OCT scan number	Person	Repeat	Group	ONL+IS	OS	RPE			OCT scan number	Person	Repeat	Group	ONL+IS	OS	RPE
Healthy	6	41	1	0	906.51	3311.35	6596.01		MSON-	11184	33	1	1	902.016	2786.76	8030.28		MSON+	12025	1	2	2	944.11	2949.84	7271.38
	7	57	1	0	800.455	3167.28	8678.49			12025	1	1	1	759.59	2811.43	6923.64			12138	2	1	2	1464.82	3140.54	7230.06
	11	42	1	0	994.985	3276.7	6799.04			12099	19	1	1	968.998	2632.28	9114.43			12138	2	2	2	827.972	3469.42	8390.16
	13	55	1	0	819.839	3104.95	6082.12			12150	3	1	1	1262.79	2838	6862.62			12150	3	2	2	820.67	2758.16	7188.49
	14	52	1	0	1027.46	4016.84	8050.82			12973	20	1	1	1035.71	2966.22	7343.06			12315	4	1	2	1614.03	2737.69	7199.56
	85	46	1	0	792.901	3090.01	7954.97			13007	21	1	1	796.925	2874.09	7381.57			12347	5	1	2	1191.79	2966.73	7087.61
	668	51	1	0	764.751	2935.66	6598			13007	21	2	1	739.931	3290.18	7020.34			12737	7	1	2	1003.19	3042.33	6640.66
	670	40	1	0	1307.24	3200.56	6486.05			13265	9	1	1	824.325	2994.34	6884.65			12737	7	2	2	1063.9	2595.25	7278.17
	674	50	1	0	821.171	2983.4	7795.48			13262	22	1	1	839.52	2821.49	6990.58			12890	8	1	2	856.211	3129.6	9060.43
	1457	56	1	0	874.026	2686.29	6658.49			13356	10	1	1	789.221	2930.73	7875.07			13265	9	2	2	885.049	2616.07	6854.09
	1457	56	2	0	767.112	3030.75	7232.67			13358	11	1	1	860.62	2714.7	7242.39			13356	10	2	2	758.889	3100.82	7235.28
	2157	64	1	0	864.121	2624.87	7237.51			13458	12	1	1	691.338	3190.23	7749.72			13358	11	2	2	869.614	3168.53	8396.44
	2157	64	2	0	755.544	2770.45	7593.45			13780	13	1	1	768.238	3570.06	7267.48			13458	12	2	2	800.364	3152.93	7748
	2259	62	1	0	788.35	3367.67	7558.23			14605	23	1	1	842.12	3225.42	7125.33			13780	13	2	2	789.696	2868.61	7710.8
	2375	59	1	0	785.182	3757.55	7376.03			14605	23	2	1	778.825	2825.16	7617.3			14840	14	2	2	707.779	3031.48	6428.47
	2447	48	1	0	810.298	2817.7	8211.36			14840	14	1	1	812.88	2758.03	6931.69			14880	15	2	2	786.397	2855.52	7886.06
	2914	65	1	0	858.473	3025.61	6920.8			14880	15	1	1	864.089	2950.68	7888.07			15305	16	2	2	805.329	3161.27	7880.3
	2914	65	2	0	847.032	2613.39	7320.64			15305	16	1	1	838.664	2875.5	7352.21			15371	17	1	2	811.408	3192.02	8478.43
	2915	58	1	0	1111.2	2408.16	7119.98			17939	24	1	1	775.444	3500.64	8215.91			15371	17	2	2	753.316	3360.86	7970.79
	2928	44	1	0	774.197	3054.68	7872.28			17939	24	2	1	889.143	3011.56	7810.46			15411	18	1	2	732.96	3823.12	8115.03
	2943	63	1	0	762.364	2893.53	7028.54			18046	26	1	1	817.471	2478.49	7047.04			15411	18	2	2	699.194	3643.34	8360.37
	2952	60	1	0	924.529	3159.87	7294.68			18076	29	1	1	967.378	3780.43	7887.18			18045	25	1	2	845.571	2971.25	8298.51
	2952	60	2	0	916.394	3551.15	7018.18			18076	29	2	1	933.987	4375.63	7276.07			18045	25	2	2	810.147	2943.77	7809.06
	3028	49	1	0	903.801	2579.58	6900.32			18249	35	1	1	796.758	3379.08	6981.83			18046	26	2	2	845.167	3578.56	7229.36
	3073	43	1	0	961.181	3110.6	8000.9			18380	28	1	1	879.417	3843.63	6532.61			18089	30	1	2	780.602	3841.96	8097.72
	4137	67	1	0	863.881	3435.7	8529.24			18380	28	2	1	915.222	3397.57	8347.21			18089	30	2	2	697.463	3762.49	7215.05
	4477	61	1	0	827.11	3358.77	7588.81			18456	31	1	1	699.308	3169.74	6970.69			18090	27	1	2	967.566	3322.4	7304.57
	4477	61	2	0	924.577	3035.75	8284.42			18456	31	2	1	701.819	3546.46	7783.2			18090	27	2	2	912.933	3495.56	7462.16
	7068	54	1	0	969.466	3535.4	7692.83			19083	36	1	1	817.741	3068.78	8498.76			18249	35	2	2	796.496	3347.65	7664.37
										19371	37	1	1	753.82	3211.24	8127.81			18472	32	1	2	719.113	2806.51	7385.97
										19562	38	1	1	759.484	3061.32	7023.05			18472	32	2	2	780.073	3028	6895.56
																			19025	34	1	2	753.431	2814.19	8383.78
																			19025	34	2	2	764.745	3071.59	7306.81
																			19562	38	2	2	734.453	3090.63	8353.92
																			19965	39	1	2	695.75	2990.69	8076.51
																			19965	39	2	2	727.054	3434.28	8439.24

## Sheet: Contrast Fovea
	OCT scan number	Subject	Repeat	Group	RNFL	GCL+IPL	INL	OPL	ONL+IS	OS	RPE			OCT scan number	Person	Repeat	Group	RNFL	GCL+IPL	INL	OPL	ONL+IS	OS	RPE			OCT scan number	Person	Repeat	Group	RNFL	GCL+IPL	INL	OPL	ONL+IS	OS	RPE
Healthy	6	41	1	0	1958.78	2602.8	1900.02	2014.63	930.648	4629.87	7660.19		MSON-	11184	33	1	1	2374.65	2624.43	2403.15	2182.62	1055.99	3320.11	7777.06		MSON+	12025	1	2	2	2490.28	2990.17	2297.61	2169.98	895.056	4179.51	7708.35
	7	57	1	0	2015.8	2612.44	1968.87	1966.21	883.699	4234.54	8605.86			12025	1	1	1	2205.8	2816.28	2000.44	2121.93	866.455	4597.16	7494.2			12138	2	1	2	2939.91	3084.7	2309.29	2039.75	1170.03	4210.59	8319.42
	11	42	1	0	2013.6	2663.86	1992.04	2081.98	976.138	3794.63	7013.63			12099	19	1	1	2333.37	2726.2	2257.87	2110.59	1035.02	3567.99	7569.94			12138	2	2	2	2275.01	2830.52	3365.48	2633.05	898.259	3644.32	8220.36
	13	55	1	0	2074.02	2455.42	2202.05	2087.36	941.218	4405.57	7154.65			12150	3	1	1	4484.4	2509.3	1693.77	1687.63	1161.7	3702.73	7286.73			12150	3	2	2	3077.26	2963.07	2211.71	1899.43	982.013	3394.63	8026.51
	14	52	1	0	2553.88	2451.69	1927.14	1886.16	918.192	5653.34	7018.7			12973	20	1	1	2645.3	2659.59	2122.52	1987.17	931.414	3465.33	7506.25			12315	4	1	2	2904.49	3427.7	2442.11	2296.97	1340.18	3605.42	6808.78
	85	46	1	0	2256.72	2389.99	1636.15	1810.72	939.149	4264.12	7584.2			13007	21	1	1	4115.16	2254.53	1421.98	1646.16	941.727	4760.18	6540.98			12347	5	1	2	2225.12	2549.54	2297.38	2246.19	1269.76	4087.05	7038.21
	668	51	1	0	2763.18	2608.02	2080.21	1992.74	904.28	5067.2	7724.56			13007	21	2	1	4655.43	2283.06	1468.17	1681.26	952.608	4148.51	6406.54			12737	7	1	2	2200.67	2673.17	2856.25	2542.62	1048.55	4538.66	6349.96
	670	40	1	0	2444.6	2575.85	1757	1905.18	1097.91	3700.72	7007.2			13265	9	1	1	1918.43	2492.03	1650.57	1917	876.973	4034.31	6420.4			12737	7	2	2	2261.05	2709.33	3468.76	2448.41	1238.44	3078.38	7341.91
	674	50	1	0	2002.02	2577.71	2287.47	2118.6	827.173	4228.16	6676.19			13262	22	1	1	2547.94	2948.37	2214.49	2087.73	956.189	3387.79	7451.28			12890	8	1	2	2464.24	2720.94	2429.51	2276.44	983.488	4223.99	7599.68
	1457	56	1	0	2783.55	2431.44	1575.57	1702.12	997.002	3797.23	7561.02			13356	10	1	1	1975.38	2569.75	2760.53	2222.67	856.211	4934.58	7476.68			13265	9	2	2	2625.79	3199.97	3050.96	2405.47	1020.5	3328.26	8160.97
	1457	56	2	0	2348.8	2426.36	1932.09	1930.32	831.325	3644.13	5842.2			13358	11	1	1	2054.3	2616.98	2791.61	2184.43	1131.36	3228.48	6603.3			13356	10	2	2	2220.05	2869.54	2098.12	2071.81	822.028	4282.63	7682.51
	2157	64	1	0	2054.38	2427.62	1651.53	1880.92	790.541	3058.21	7902.79			13458	12	1	1	1763.02	2361.43	2673.34	2409.13	843.083	4520.32	7856.09			13358	11	2	2	3011.44	3486.56	2828.48	2307.98	879.256	3736.42	8865.7
	2157	64	2	0	2309.26	2461.88	1897.84	1860.54	908.14	3346.43	7495.48			13780	13	1	1	2199.95	2466.76	2182.56	2083.83	918.69	4075.25	6654.04			13458	12	2	2	2103.01	2859.65	2232.79	2060.83	860.133	3878.6	8199.12
	2259	62	1	0	2114.3	2388.22	2107.29	1921.58	1018.75	4525.27	7517.44			14605	23	1	1	1969.05	2665.5	2151.41	2122.82	922.83	3724.98	7375.2			13780	13	2	2	2232.73	2596.03	1863.49	1962.77	885.322	4035.25	7153.33
	2375	59	1	0	2250.03	2386.45	2325.4	2144.01	924.261	4336.72	7668.57			14605	23	2	1	2078.03	2565.67	2142.96	2050.34	928.649	3656.74	8004.81			14840	14	2	2	2368.86	3074.45	2822.73	2319.99	897.127	4360.22	7368.44
	2447	48	1	0	1966.27	2468.46	2212.77	2174.36	880.204	4007.52	7800.39			14840	14	1	1	2266.39	2870.18	3105.32	2476.71	889.912	3971.08	7888.37			14880	15	2	2	2755.52	3270.32	2482.85	2184.21	930.85	3527.5	8188.87
	2914	65	1	0	1807.61	2501.93	1984.26	2148.65	860.873	3695.95	7878.87			14880	15	1	1	2057.29	2534.38	2449.44	2188.19	915.014	3732.06	8926.35			15305	16	2	2	2131.13	2861.09	3266.45	2479.53	847.822	3769.27	7790.02
	2914	65	2	0	1967.08	2456.74	2359.5	2100	960.993	4285.61	8166.91			15305	16	1	1	1925.74	2413.34	2653.4	2382.95	982.485	3241.41	6437.69			15371	17	1	2	3200.82	3105.2	1957.23	2014.55	872.082	4986.1	7784.56
	2915	58	1	0	2718.28	2585.75	1941.82	1966.21	1286	2887.64	7247.19			17939	24	1	1	1898.29	2359.46	2344.49	2051.27	932.665	3860.07	7761.27			15371	17	2	2	2470.67	3107.25	2377.98	2198.92	816.746	4591.54	6584.51
	2928	44	1	0	1860.32	2438.76	1770.88	1947.76	958.258	4092.01	7762.34			17939	24	2	1	1880.27	2305.65	2273.74	2061.27	935.877	3433.42	7716.99			15411	18	1	2	2968.56	2959.69	2083.94	2032.86	824.121	6415.89	7543.91
	2943	63	1	0	2294.03	2332.06	1561.6	1818.77	883.388	4499.67	7206.23			18046	26	1	1	2445.36	3032.07	2762.75	2118.37	1023.84	3463.72	7166.51			15411	18	2	2	2643.37	2967.1	2326.04	2195.85	808.143	4765.69	7341.44
	2952	60	1	0	2464.71	2555.33	1811.1	1895.5	1082.11	3987.06	6824.78			18076	29	1	1	1824.35	2395.04	2319.19	2185.85	1047.84	4766.71	7796.53			18045	25	1	2	2270.39	2398.98	2528.01	2415.6	986.067	3277.21	7453.39
	2952	60	2	0	2359.66	2472.32	1979.6	1945.98	1075.31	3303.11	6809.56			18076	29	2	1	1839.44	2129.85	3009.72	2519.24	1024.49	6069.98	7530.18			18045	25	2	2	2962.89	3064.69	3301.91	2341.76	1088.37	3616.82	7739.35
	3028	49	1	0	1673.11	2370.25	2511.37	2203.76	951.775	3800.89	6572.64			18249	35	1	1	2162.38	2630.27	1755.41	1922.17	901.373	5236.05	7646.06			18046	26	2	2	2793.03	3004.87	2128.66	1937.23	985.819	4545.44	7658.55
	3073	43	1	0	2038.7	2605.74	2143.72	2050.66	1007.58	3908.64	6697.05			18380	28	1	1	2426.95	2527.61	1693.94	1876.05	971.47	5260.5	7857.33			18089	30	1	2	2306.59	3144.43	2553.19	2183.15	855.09	4617.98	7988.27
	4137	67	1	0	1799.11	2453.81	2575.24	2255.32	924.033	4571.18	7053.05			18380	28	2	1	2531.88	2643.68	1944.34	1965.33	1051.54	4196.78	7621.33			18089	30	2	2	2421.57	3049.82	3098.93	2282.41	895.466	5230.69	7490.92
	4477	61	1	0	1946.79	2334.48	2567.81	2462.82	957.697	4954.06	8557.67			18456	31	1	1	2163.25	3060.55	2180.67	2128.03	792.466	4263.75	8100.18			18090	27	1	2	1991.21	2596.54	2103.45	2104.42	847.717	4043.63	7655.22
	4477	61	2	0	1685.42	2227.46	2932.08	2598.87	894.018	4192.09	7326.63			18456	31	2	1	2409.06	2923.51	2818.6	2468.75	803.814	4474.46	7197.8			18090	27	2	2	2225.63	2731.3	2161.79	2186.22	908.044	4270.7	7242.45
	7068	54	1	0	2073.56	2557.38	2646.85	2346.58	1048.56	4534.23	9285.89			19083	36	1	1	2138.37	2533.23	3309.09	2566.09	810.384	4061.44	6744.35			18249	35	2	2	2226.32	3031.33	2088.98	2126.56	875.676	4635.68	6356.74
														19371	37	1	1	2451.53	2617.76	2403.2	2392.85	884.025	3937.72	8036.03			18472	32	1	2	2459.4	2971	2468.41	2281.66	774.877	3960.15	7428.89
														19562	38	1	1	2577.47	2953.89	2168	2073	848.752	4071.04	6463.59			18472	32	2	2	2315.2	2703.86	2731.74	2469.27	772.129	3924.3	7887
																											19025	34	1	2	2421.73	2677.97	2169.13	2107.66	858.52	3904.07	7890.34
																											19025	34	2	2	2332.49	2964.27	2652.18	2368.85	809.251	3772.14	5934.95
																											19562	38	2	2	2348.79	2998.03	2024.76	2023.57	826.417	3746.11	7324.5
																											19965	39	1	2	2300.22	2907.24	2364.77	2231.91	755.541	3696.8	8382.4
																											19965	39	2	2	2185.35	2637.91	2507.65	2244.22	802.358	4690.22	6850.85

## Sheet: Contrast Parafovea
	OCT scan number	Subject	Repeat	Group	RNFL	GCL+IPL	INL	OPL	ONL+IS	OS	RPE			OCT scan number	Person	Repeat	Group	RNFL	GCL+IPL	INL	OPL	ONL+IS	OS	RPE			OCT scan number	Person	Repeat	Group	RNFL	GCL+IPL	INL	OPL	ONL+IS	OS	RPE
Healthy	6	41	1	0	4142.49	1839.97	3744.52	4050.92	1067.26	3425.89	10199.6		MSON-	11184	33	1	1	4842.55	2230.55	3845.01	3734.86	1168.72	3243.72	9735.58		MSON+	12025	1	2	2	5467.85	2545.99	3712.9	4317.61	1018.51	4129.79	8520.9
	7	57	1	0	3849.74	1970.05	3957.88	3858.82	1102.37	3533.35	8647.85			12025	1	1	1	4874.03	2158.46	3553.58	4005.44	1035.13	4175.53	8761.51			12138	2	1	2	4738.67	2550.64	3471.34	3589.67	1261.56	3893.94	9157.32
	11	42	1	0	4457.74	1839.91	3797.07	4064.56	971.324	3695.52	7692.06			12099	19	1	1	3709.08	2129.74	3874.38	4353.78	1155.23	5330.78	8800.82			12138	2	2	2	5044.67	2732.31	3443.8	3895.51	1082.71	4249.26	7781.5
	13	55	1	0	4339.98	1761.99	3645.51	4495.99	1039.35	6357.7	9389.25			12150	3	1	1	4046.37	1949.57	3667.15	4029.47	1909.64	2828.49	8907.8			12150	3	2	2	4420.84	2450.05	3416.98	3750.46	1466.83	3594.32	9735.21
	14	52	1	0	3809.2	1877.27	3964.17	3892.03	1056.91	3727.53	6954.99			12973	20	1	1	4572.52	2096.35	3487.17	3763	1056.44	2027.79	8425.72			12315	4	1	2	5569.54	2942.3	3928.39	4053.77	1312.97	3986.47	7778.93
	85	46	1	0	3701.15	1736.96	3382.16	4009.37	1062.88	4130.21	8885.48			13007	21	1	1	4037.98	1774.98	3955.52	4247.52	1135.52	8096.94	8016.87			12347	5	1	2	3514.67	2207.36	4158.53	4482.72	1604.55	5358.08	7426.14
	668	51	1	0	4249.69	1790.88	4214.62	4486.96	1060.88	3418.68	7983.3			13007	21	2	1	3722.8	2027.39	3685.3	4369.7	1139.88	3715.86	8505.68			12737	7	1	2	5616.25	2313.59	4098.43	4128.13	1254.82	4766.45	7482.09
	670	40	1	0	4301.84	1946.15	4124.65	4422.5	1287.5	4402.72	9301.21			13265	9	1	1	3833.95	1743.85	3737.89	4464.65	1156.97	905.637	6793.31			12737	7	2	2	4725.65	2422.25	3648.97	3642.83	1266.23	3615.49	8660.93
	674	50	1	0	4319.51	1771.23	3855.88	4416.44	1070.12	3306.96	6156.53			13262	22	1	1	4205.23	2216.35	4159.45	4329.65	1199.34	3999.45	8840.99			12890	8	1	2	4759.83	2263.83	3701.68	3935.26	1088.53	5883.2	9306.29
	1457	56	1	0	3613.88	1751.81	3555.2	4091.82	1179.05	5144.17	8355.14			13356	10	1	1	4068.37	1977.04	3315.15	4011.62	1000.17	1244	4194.37			13265	9	2	2	4350.17	2479.82	3935.32	4194.6	1218.25	3967.37	9653.78
	1457	56	2	0	4240.38	1758.23	3929.62	4423.08	1054.79	5592.51	8566.95			13358	11	1	1	3541.61	2201.72	3856.43	3664.19	1233.93	4038.68	9222			13356	10	2	2	4120.19	2286.38	3588.89	3861.56	1008.66	2694.73	8172.06
	2157	64	1	0	3712.55	1849.09	4220.34	4028.65	1011.07	3737.22	7851.07			13458	12	1	1	4445.23	1909.03	4023.45	4438.33	1003.91	3141.31	8351.65			13358	11	2	2	5171.66	3028.15	3992.72	4147.13	1071.57	3898.07	7879.66
	2157	64	2	0	3693.23	1985.32	3961.11	3979.39	1060.86	3353.62	9600.3			13780	13	1	1	3534.53	1861.88	3805.97	4480.48	1020.19	4261.58	7767.17			13458	12	2	2	4256.35	2329.05	3464.57	4093.66	1023.42	3903.51	8364.37
	2259	62	1	0	4136.23	1779.35	3952.89	4060.43	1142.18	3754.65	6344.95			14605	23	1	1	4288.66	2022.68	4053.18	4196.35	1072.81	4695.59	8410.54			13780	13	2	2	3763.2	2010.51	4238.17	4379.79	1057.15	2520.1	7543.28
	2375	59	1	0	4445.06	1882.62	3988.63	4010.99	1282.21	5837.51	8036			14605	23	2	1	4378.08	1992.95	3764.13	4070.74	1020.8	4231.55	9140.52			14840	14	2	2	5191.41	2191.93	3888.33	4090.39	1139.92	1719.21	8611.28
	2447	48	1	0	3850.26	1776.54	4109.98	4292.99	970.582	4769.56	8200.03			14840	14	1	1	5220.2	2279.87	3946.88	4137.04	1196.33	3091.11	8002.05			14880	15	2	2	4302.25	2761.13	3415.28	3958.96	1050.16	4066.66	9639.37
	2914	65	1	0	4563.03	1892.41	4013.64	4390.97	914.001	4138.33	8137.67			14880	15	1	1	3980.89	2171.3	3710.98	4333.65	1024.33	4990.29	8464.62			15305	16	2	2	4072.89	2504.94	3471.31	3868.12	1016.45	3803.36	9644.23
	2914	65	2	0	4102.11	1858.54	3746.32	3875.8	1101.24	4713.88	8077.11			15305	16	1	1	4202.57	2007.14	3663.52	3668.99	1090.33	4027.38	8254.81			15371	17	1	2	4220.41	2487.14	3325.26	4095.24	1077.69	3774.37	8595.11
	2915	58	1	0	4216.35	1879.73	4216.62	4482.07	1518.82	4000.22	8605.5			17939	24	1	1	3967.07	1848.74	3750.95	3877.85	996.139	4742.85	8692.49			15371	17	2	2	4319.4	2332.81	4249	4190.36	1054.08	2177.93	7440.4
	2928	44	1	0	3514.58	1893.49	3899.5	4017.45	1158.34	3193.97	6487.93			17939	24	2	1	3883.7	1938.36	3866.39	4012.68	1190.48	3606.45	9350.6			15411	18	1	2	4312.54	2322.55	4161.07	4487.23	1090.84	5799.28	8859.55
	2943	63	1	0	3631.7	1837.57	4111.9	4224.41	1119.94	6032.9	9077.03			18046	26	1	1	5691.64	2408.85	3688.68	3220.17	1287.65	3782.75	9919.69			15411	18	2	2	4562.46	2244.91	4411.64	4583.93	1046.76	6514.47	8529.86
	2952	60	1	0	4126.79	1918.24	3787.78	4103.44	1292.01	2504.87	6597.71			18076	29	1	1	4266.99	2031.78	3757.25	4162.35	1168.51	7076.47	8050.19			18045	25	1	2	4430.23	2157.54	4209.5	4704.08	1257.84	4548	7655.23
	2952	60	2	0	3929.62	1806.06	3763.07	4299.23	1290.03	713.539	6692.6			18076	29	2	1	4332	1918.65	3837.71	4160.92	1193.48	7960.57	9214.98			18045	25	2	2	5878.6	2663.2	3820.85	3897.83	1410.65	4479.78	9457.31
	3028	49	1	0	3947.42	1717.59	3783.39	4095.91	1074.39	4128.78	8097.79			18249	35	1	1	4508.43	1877.51	4245.7	4600.93	1037.88	6881.5	8480.13			18046	26	2	2	3874.44	2335.74	3633.6	3883.92	1053.76	5345.33	6363.63
	3073	43	1	0	4361.32	1782.71	3447.17	3564.32	1063.76	4922.28	7573.22			18380	28	1	1	3612.14	2056.69	4180.94	4573.91	1183.59	3689.75	7642.65			18089	30	1	2	4976.63	2758.92	3590.39	3721.54	1099	4147.26	7821.74
	4137	67	1	0	4671.28	1902.66	3785.3	4074.74	1081.99	3785.34	7372.11			18380	28	2	1	3760.01	2046.2	3961.47	4255.04	1234.85	4652.76	8950.37			18089	30	2	2	4475.07	2900.2	3677.54	3627.78	1003.31	3738.54	8762.79
	4477	61	1	0	4128.37	1848.83	3997.44	4611.96	1010.49	3963.29	8190.57			18456	31	1	1	4727.04	2379.85	3465.9	4064.04	962.182	5415.95	8325.71			18090	27	1	2	6276.62	2042.19	4051.43	4137.45	1077.74	4657.91	8509.88
	4477	61	2	0	4679.65	1780.96	3797.98	4399.08	1006.65	5233.17	8505.43			18456	31	2	1	5339.07	2531.92	3221.21	3917.58	913.438	2537.69	6527.95			18090	27	2	2	4673.07	1901.78	3780.15	3914.02	1142.89	4381.74	9290.81
	7068	54	1	0	3902.42	2020.6	4088.16	4144.68	1238.75	5135.91	7905.45			19083	36	1	1	4487.64	2146.51	3964.32	4124.78	899.609	6859.18	7784.29			18249	35	2	2	5213.22	2396.84	3689.17	4316.97	967.605	7037.97	9568.64
														19371	37	1	1	4243.78	2082.92	4447.74	4633.6	1051.33	4816.44	9909.74			18472	32	1	2	5045.24	2395.41	4630.17	4530.45	960.593	4337.92	9090.64
														19562	38	1	1	4059.72	2390.13	3575.63	4174.54	944.232	3547.84	6912.12			18472	32	2	2	4951.5	2102.65	4352.93	4393.4	985.708	4630.54	8905.02
																											19025	34	1	2	4367.36	2021.17	4044.79	3984.17	1107.89	3981.39	8430.39
																											19025	34	2	2	4998.77	2379.51	3806.27	4099.01	1037.32	4244.52	6391.65
																											19562	38	2	2	4231.93	2300.88	3856.76	4372.29	1003.64	2081.77	6640.58
																											19965	39	1	2	4437.1	2242.19	3520.17	4062.41	918.008	4255.01	8711.24
																											19965	39	2	2	3726.7	2233.16	3782.99	4102.05	961.03	4145.35	7600.54

## Sheet: Contrast Perifovea
	OCT scan number	Subject	Repeat	Group	RNFL	GCL+IPL	INL	OPL	ONL+IS	OS	RPE			OCT scan number	Person	Repeat	Group	RNFL	GCL+IPL	INL	OPL	ONL+IS	OS	RPE			OCT scan number	Person	Repeat	Group	RNFL	GCL+IPL	INL	OPL	ONL+IS	OS	RPE
Healthy	6	41	1	0	2083.89	1814.12	3417.02	4054.18	1248.45	4663.09	7333.14		MSON-	11184	33	1	1	2489.06	2167.38	3464.96	4215.36	1307.6	3762.84	9260.25		MSON+	12025	1	2	2	2871.39	2249.07	3405.13	4065.06	1226.64	4485.68	8211.96
	7	57	1	0	2120.2	1953.83	3654.5	4368.62	1257.53	4857.19	7491.4			12025	1	1	1	2443.29	1984.15	3515.04	4101.76	1261.39	4528.87	8174.07			12138	2	1	2	2620.1	2412.96	3227.49	3938.94	1555.13	4522.38	7695.17
	11	42	1	0	2031.27	1797.26	3178.07	3678.85	1189.47	4080.59	8019.63			12099	19	1	1	2644.87	2523.25	3852.96	4297.15	1481.22	6097.67	7249.86			12138	2	2	2	2504.16	2394.19	3081.28	3945.07	1294.29	4514.45	8387.1
	13	55	1	0	2111.68	1696.45	3341.41	3983.77	1158.14	4644.73	8066.37			12150	3	1	1	2384.89	1896.16	3734.23	3904.8	2099.61	4099.43	8738.96			12150	3	2	2	2359.27	2263.24	3418.53	3716.46	1690.71	4122.97	7926.23
	14	52	1	0	2301.69	1946.87	3675.3	4183.15	1289.37	3831.99	7500.96			12973	20	1	1	2385.02	2007.53	3071.84	3586.64	1264.13	4219.55	7055.67			12315	4	1	2	2847.06	2590.32	3344.62	3812.85	1274.81	4131.93	6961.07
	85	46	1	0	2140.77	1761.95	3273.53	3626.29	1194.78	6124.36	8994.22			13007	21	1	1	2346.3	1913.89	3591.54	4029.18	1265.47	5279.09	7757.49			12347	5	1	2	2087.51	2124.22	3672.33	4235.21	1551.95	5721.49	7027.79
	668	51	1	0	2286.79	1795.73	3691.48	4183.61	1211.46	4211.49	7241.51			13007	21	2	1	2439.14	1979.51	3611.44	3993.13	1234.59	5060.78	7911.29			12737	7	1	2	2799.5	2367.36	3466.46	4275.59	1394.95	3857.98	7723.21
	670	40	1	0	2281.96	1797.49	3302.71	3881.18	1640.61	4330.11	7870.32			13265	9	1	1	2204.94	1801.51	3320.49	3882.03	1250.35	4751.44	7554.23			12737	7	2	2	2670.34	2351.85	3635.17	4200.97	1400.21	5539.5	8295.28
	674	50	1	0	2002.64	1704.21	3493.08	3906.57	1180.99	5860.12	8702.77			13262	22	1	1	2463.85	2250.69	3571	4087.92	1398.1	3933.58	7200.6			12890	8	1	2	2613.14	2089.07	3618.41	4264.23	1298.03	5507.69	8034.35
	1457	56	1	0	1960.86	1757.92	3404.17	3953.62	1286.13	5084.43	8188.17			13356	10	1	1	2305.8	1891.78	3183.67	3679.18	1098.13	1733.94	7511.15			13265	9	2	2	2649.37	2607.83	3740.76	4321.19	1266.49	4549.09	7565.39
	1457	56	2	0	1819.23	1588.91	3016.88	3598.82	1237.52	5770.14	7509.18			13358	11	1	1	2570.73	2408.38	3872.33	4274.56	1298.78	4735.38	8637.99			13356	10	2	2	2585.83	2166.77	3286.11	3859.05	1138.45	4184.93	8346.7
	2157	64	1	0	2144.02	1964.26	3571.26	3878.86	1125.94	3869.46	8245.58			13458	12	1	1	2222.69	1858.94	3277.38	3949.75	1167.18	4621.07	7890.75			13358	11	2	2	3597.81	2960.29	3755.6	4243.78	1272.83	4441.98	7138.7
	2157	64	2	0	2288.63	2048.51	3554.69	4046.17	1213.01	3570.6	8204.32			13780	13	1	1	2245.01	1979.19	3468.35	3957.91	1243.76	6225.51	7313.08			13458	12	2	2	2607.08	2381.51	3578.69	4073.86	1180.49	4044.59	7531.59
	2259	62	1	0	2100.46	1840.51	3461.59	3965.75	1313.71	4279.29	7689.08			14605	23	1	1	2532.46	1971.14	3370.59	3723.19	1216.04	4999.23	7075.53			13780	13	2	2	2293.01	2062.39	3652.19	4062.34	1312.19	3958.24	7108.04
	2375	59	1	0	2248.85	1810.71	3593.78	4085.46	1352.22	5536.33	9942.12			14605	23	2	1	2259.9	1803.13	3046.84	3549.29	1227.83	4706.75	7419.49			14840	14	2	2	2348.86	2020.53	3569.5	4126.99	1333.64	5649.01	8156.68
	2447	48	1	0	2058.31	1745.28	3423.8	3829.41	1225.89	5162.69	7995.5			14840	14	1	1	2514.73	2076.5	3573.29	4157.33	1319.83	4891.03	8334.93			14880	15	2	2	2822.73	2435.89	3416.11	4104.18	1189.65	5306.4	8121.4
	2914	65	1	0	2168.5	1862.18	3372.82	3869.38	1126.44	5138.28	7780.3			14880	15	1	1	2300.16	2027.58	3336.05	4089.31	1226.45	6088.6	8763.08			15305	16	2	2	3057.59	2663.61	3206.73	3779.01	1095.79	4319.87	8699.14
	2914	65	2	0	2277.7	1978.45	3630.2	3973	1191.71	5374.35	7653.33			15305	16	1	1	2523.83	2163.06	3422.97	3810.41	1244.48	4459.24	8239.92			15371	17	1	2	2617.7	2355.34	3384.13	4079.21	1254.88	4857.76	8650.48
	2915	58	1	0	2585.97	1982.01	4120.08	4663.59	1618.93	4178.37	8343.83			17939	24	1	1	2251.98	1845.56	3277.09	3747.62	1201.86	6345.24	8029.85			15371	17	2	2	2327.98	2009.53	3250.18	3698.06	1236.82	5066.71	8450.94
	2928	44	1	0	2285.17	1863.3	3415.31	3951.64	1348.21	4146.93	9011.64			17939	24	2	1	2130.96	1914.94	3376.81	3944.71	1189.53	4185.56	7849.17			15411	18	1	2	2513.39	2239.11	3713.09	4130.61	1240.94	8370.19	8320.7
	2943	63	1	0	2426.71	1932.18	3629.29	4013.64	1235.29	5387.36	7739.11			18046	26	1	1	2669.83	2211.37	3334.65	3735.29	1278.78	4267.05	7967.44			15411	18	2	2	2666.98	2174.03	3394.52	3779.27	1231.98	4907.29	7110.38
	2952	60	1	0	2196.32	1948.14	3740.99	4307.73	1425.26	4329.08	6825.14			18076	29	1	1	2471.45	2052.86	3464.37	3956.11	1325.14	5617.84	8364.31			18045	25	1	2	2495.85	2136.61	3739.09	4475.99	1399.2	4868.53	8175.76
	2952	60	2	0	2269.67	1875.42	3621.14	4497.99	1403.32	4058.56	7047.61			18076	29	2	1	2323.21	1943.19	3266.81	3862.1	1277.96	4518.9	6941.51			18045	25	2	2	3554.74	2746.33	3794.41	4289.38	1456.92	5242.57	8744.42
	3028	49	1	0	1986.29	1700.28	3057.57	3629.38	1251.36	4202.42	7045.42			18249	35	1	1	2388.32	1938.85	3699.28	4191.43	1190.4	5112.73	7530.76			18046	26	2	2	2626.79	2401.62	3372.45	3758.42	1228.14	5139.54	7491.22
	3073	43	1	0	2108.68	1782.2	3363.17	4002.13	1253.57	3902.34	7052.45			18380	28	1	1	2431.89	2221.07	3770.13	4393.5	1420.67	6158.93	9037.74			18089	30	1	2	2897.09	2331.9	3225.3	3724.83	1219.85	5411.28	7431.3
	4137	67	1	0	2161.66	1859.62	3522.71	3974.25	1227.14	4236.94	7919.05			18380	28	2	1	2582.03	2253.25	3866.41	4273.57	1387.61	5507.34	8572.03			18089	30	2	2	2829.04	2567.92	3358.79	3810.56	1240.49	5380.79	8130.74
	4477	61	1	0	2293.16	1854.57	3460.97	4101.32	1242.55	5042.28	8389.11			18456	31	1	1	2568.71	2038.46	3019.12	3600.13	1091	4308.76	7737.99			18090	27	1	2	2334.48	1888.48	3229.24	3705.77	1210.42	4921.36	7763.98
	4477	61	2	0	2100.78	1729.09	3446.15	4119.37	1211.58	5514.07	8363.89			18456	31	2	1	2829.13	2222.69	3139.29	3605.61	1041.27	5146.05	7060.21			18090	27	2	2	2502.36	1917.27	3466.32	3915.75	1203.62	4511.04	7465.46
	7068	54	1	0	2388.78	2084.05	3934.62	4405.08	1445.38	4375.34	7995.41			19083	36	1	1	2194.6	1948.71	3344.61	3703.09	1075.52	5892.77	8091.42			18249	35	2	2	2840.39	2294.83	3751.5	4301.5	1123.7	6162.57	7169.3
														19371	37	1	1	2574.09	2148.99	4108.24	4404.55	1293.17	5000.71	7656.95			18472	32	1	2	2455.57	2153.77	3441.07	3876.57	1113.49	4379.98	8347.87
														19562	38	1	1	2465.41	2102.25	3149.37	3575.66	1160.56	4592.11	7382.96			18472	32	2	2	2386.01	2099.39	3657.25	4067.25	1125.21	4591.03	7999.72
																											19025	34	1	2	2275.82	1986.16	3588.73	3924.23	1305.54	4737.17	8081.06
																											19025	34	2	2	2454.82	2186.63	3315.1	3916.92	1262	4197.57	7606.63
																											19562	38	2	2	2366.19	2098.14	3049.84	3610.1	1254.01	3075.36	7288.93
																											19965	39	1	2	2290.58	2032.9	2998.37	3457.14	1148.08	4380.02	7806.12
																											19965	39	2	2	2553.1	2173.85	3262.32	3887.64	1151.58	6045.63	8630.09
