# Supplementary material for: Investigating Tissue Optical Properties and Texture Descriptors of the Retina in Patients with Multiple Sclerosis
Source: PLoS One. 2015 Nov 30;10(11):e0143711. doi: 10.1371/journal.pone.0143711 (PMC4664388; doi:10.1371/journal.pone.0143711)
Supplement: S4 Table — Sheet 1. Distribution statistics of the fractal dimension (a.u.) of intraretinal layers by study group represented as means ± SD and p values of the comparison between study groups. Sheet 2–6. The results organized by study groups and regions. (XLSX) [file pone.0143711.s004.xlsx]

## Sheet: Fractal dimension
Fractal Dimension (a.u.)	Healthy		MSON-		MSON+		Healthy vs. MSON-	Healthy vs. MSON+	MSON- vs. MSON+
Across All Macular Regions	mean	std	mean	std	mean	std	p	p	p
RNFL	1.621	0.009	1.637	0.009	1.655	0.009	0.186	0.011	0.097
GCL+IPL	1.699	0.002	1.69463	0.00178378	1.68975	0.00193712	0.0720578	0.00061982	0.0271822
INL	1.77935	0.0017759	1.78548	0.001737	1.78794	0.00188334	0.0149217	0.001	0.294089
OPL	1.50755	0.00159459	1.50181	0.00153981	1.50284	0.00167286	0.0102472	0.0437918	0.591783
ONL+IS	1.778	0.006	1.78809	0.00584283	1.79389	0.00634345	0.237052	0.0764324	0.411249
OS	1.70087	0.00334258	1.71155	0.00326915	1.71227	0.00354473	0.0238732	0.0216555	0.87035
RPE	1.66899	0.00162943	1.66625	0.00158771	1.66795	0.00172405	0.227733	0.663223	0.414348
GCC	3.3207	0.00803115	3.33221	0.00773838	3.34406	0.00840555	0.297469	0.046679	0.21606
Foveolar Region
ONL+IS	1.71755	0.00758841	1.72079	0.00733936	1.7308	0.0079741	0.756514	0.230458	0.28
OS	1.73028	0.00385081	1.73904	0.00368146	1.73644	0.00399408	0.0972388	0.266533	0.549445
RPE	1.64181	0.00148456	1.641	0.001	1.64387	0.00155101	0.793818	0.341194	0.216095
Foveal Region
RNFL	2.00508	0.0179491	2.05795	0.0165621	2.07481	0.0177249	0.0257306	0.00553929	0.270274
GCL+IPL	1.93067	0.00233216	1.92683	0.00222592	1.92921	0.0024141	0.227743	0.662018	0.362236
INL	2.01754	0.00373648	2.03112	0.00365501	2.04029	0.00396267	0.0105078	7.36002e-05	0.0655087
OPL	1.47963	0.00208951	1.4753	0.00204321	1.4795	0.00221572	0.138641	0.966516	0.128018
ONL+IS	1.75742	0.00768032	1.7651	0.00738739	1.76984	0.00802273	0.466455	0.264387	0.598952
OS	1.71117	0.00441783	1.71707	0.00429887	1.71646	0.00466921	0.336053	0.412	0.913169
RPE	1.65922	0.0017572	1.65699	0.00172177	1.66017	0.00186339	0.364232	0.712	0.180541
GCC	3.9368	0.0167918	3.98459	0.0155882	4.00325	0.0167391	0.0327796	0.00522063	0.221175
Parafoveal Region
RNFL	1.44658	0.0114317	1.46152	0.0110995	1.49207	0.0120586	0.345761	0.00739411	0.0344392
GCL+IPL	1.57055	0.00250743	1.56759	0.00244813	1.56458	0.00265677	0.397516	0.105691	0.355446
INL	1.67002	0.00201934	1.67266	0.00197872	1.67387	0.00214131	0.34976	0.193863	0.655743
OPL	1.51363	0.0016818	1.50513	0.00163543	1.50684	0.00177648	0.00043942	0.00669292	0.421337
ONL+IS	1.78515	0.00660308	1.79292	0.00637636	1.7989	0.00692732	0.392642	0.152679	0.452476
OS	1.699	0.005	1.70846	0.00472764	1.707	0.005	0.144737	0.235531	0.815957
RPE	1.67416	0.00223657	1.67159	0.00218497	1.67208	0.0023706	0.409297	0.5233	0.868
GCC	3.017	0.011	3.029	0.01	3.05654	0.0111404	0.417346	0.0122801	0.0452844
Perifoveal Region
RNFL	1.46063	0.00533368	1.459	0.005	1.4683	0.00561773	0.830401	0.325	0.21385
GCL+IPL	1.61155	0.00240468	1.60502	0.00235517	1.59804	0.00255055	0.0545498	0	0.0321382
INL	1.68092	0.00172653	1.6841	0.00168826	1.68289	0.00183081	0.188132	0.435	0.594519
OPL	1.52167	0.00195146	1.51598	0.00188412	1.51502	0.0020469	0.0365256	0.021	0.682188
ONL+IS	1.79568	0.00556955	1.80845	0.00532974	1.81445	0.00578341	0.0951846	0.0209819	0.344707
OS	1.69241	0.00358986	1.70617	0.00348726	1.70792	0.00378845	0.00668504	0.00379104	0.696833
RPE	1.67635	0.00206384	1.67315	0.0019865	1.67389	0.00215753	0.259841	0.408815	0.763243
GCC	3.07198	0.00471354	3.06344	0.0046039	3.067	0.005	0.197544	0.484078	0.572423
Abbreviations: std (standard deviation); H (Healthy subjects group); MSON- (eyes of patients with multiple sclerosis without optic neuritis in medical history); MSON+ (eyes of patients with multiple sclerosis with optic neuritis in medical history); RNFL (retinal nerve fiber layer); GCL+IPL, ganglion cell layer and inner plexiform layer complex; GCC (ganglion cell complex. the RNFL and GCL+IPL la…

## Sheet: Fractal all regions
	OCT scan number	Subject	Repeat	Group	RNFL	GCL+IPL	INL	OPL	ONL+IS	OS	RPE			OCT scan number	Person	Repeat	Group	RNFL	GCL+IPL	INL	OPL	ONL+IS	OS	RPE			OCT scan number	Person	Repeat	Group	RNFL	GCL+IPL	INL	OPL	ONL+IS	OS	RPE		OPL	ONL+IS	OS	RPE			OCT scan number	Person	Repeat	Group	RNFL
Healthy	6	41	1	0	1.61125	1.70149	1.76286	1.51313	1.76142	1.69634	1.67045		MSON-	11184	33	1	1	1.66712	1.68893	1.79366	1.49293	1.77627	1.72255	1.67326		MSON+	12025	1	2	2	1.68403	1.68538	1.76348	1.51151	1.74672	1.67685	1.66527							MSON+	12025	1	2	2
	7	57	1	0	1.61913	1.70569	1.77744	1.51571	1.77485	1.69335	1.66876			12025	1	1	1	1.62551	1.692	1.77138	1.51094	1.7627	1.68193	1.66586			12138	2	1	2	1.67058	1.68748	1.80432	1.50801	1.81635	1.70304	1.67713								12138	2	1	2
	11	42	1	0	1.63703	1.69331	1.77809	1.50915	1.78063	1.67157	1.66613			12099	19	1	1	1.6415	1.70249	1.77498	1.5194	1.73374	1.71357	1.6688			12138	2	2	2	1.69861	1.69303	1.7856	1.50299	1.76153	1.68686	1.67398								12138	2	2	2
	13	55	1	0	1.5949	1.71033	1.79329	1.49955	1.82274	1.72059	1.67938			12150	3	1	1	1.68547	1.68511	1.78466	1.50342	1.79317	1.70074	1.66517			12150	3	2	2	1.67861	1.68589	1.78251	1.51236	1.7526	1.68034	1.67615								12150	3	2	2
	14	52	1	0	1.60347	1.70442	1.77331	1.52241	1.77457	1.70733	1.67011			12973	20	1	1	1.60786	1.69748	1.78966	1.49559	1.8314	1.70863	1.67337			12315	4	1	2	1.64137	1.68715	1.78509	1.50481	1.77841	1.69446	1.65297								12315	4	1	2
	85	46	1	0	1.61418	1.68724	1.77046	1.51233	1.76294	1.70855	1.66389			13007	21	1	1	1.67194	1.68581	1.7741	1.50338	1.8003	1.72142	1.6668			12347	5	1	2	1.65034	1.69447	1.78781	1.52121	1.77557	1.71999	1.66291								12347	5	1	2
	668	51	1	0	1.6286	1.714	1.76714	1.52331	1.76505	1.71596	1.67346			13007	21	2	1	1.6697	1.67729	1.76231	1.51251	1.8008	1.70238	1.67763			12737	7	1	2	1.73532	1.68003	1.80391	1.50899	1.78173	1.6968	1.65694								12737	7	1	2
	670	40	1	0	1.58398	1.69548	1.78694	1.49647	1.79483	1.6922	1.65899			13265	9	1	1	1.58931	1.69153	1.7861	1.49301	1.79819	1.69445	1.67929			12737	7	2	2	1.78463	1.67468	1.77566	1.51016	1.7203	1.68603	1.66525								12737	7	2	2
	674	50	1	0	1.65694	1.70282	1.77571	1.51772	1.75056	1.7285	1.67275			13262	22	1	1	1.60987	1.69163	1.79531	1.50322	1.78027	1.71717	1.65721			12890	8	1	2	1.57915	1.69215	1.79232	1.49897	1.82184	1.70398	1.683								12890	8	1	2
	1457	56	1	0	1.60885	1.70278	1.77392	1.50653	1.75996	1.70291	1.66788			13356	10	1	1	1.62189	1.69593	1.78249	1.50291	1.81417	1.70958	1.69187			13265	9	2	2	1.63708	1.69301	1.78798	1.5032	1.76003	1.70293	1.66721								13265	9	2	2
	1457	56	2	0	1.62945	1.70284	1.77628	1.51287	1.78129	1.71271	1.66752			13358	11	1	1	1.62666	1.68937	1.79032	1.50146	1.72307	1.71951	1.65296			13356	10	2	2	1.61998	1.68112	1.78383	1.49859	1.81156	1.69619	1.68247								13356	10	2	2
	2157	64	1	0	1.64814	1.67928	1.77323	1.51527	1.74146	1.6746	1.66332			13458	12	1	1	1.60351	1.70405	1.77982	1.50654	1.80719	1.69637	1.66361			13358	11	2	2	1.7277	1.6918	1.78655	1.5104	1.76429	1.6958	1.66639								13358	11	2	2
	2157	64	2	0	1.65681	1.6869	1.76435	1.51423	1.75262	1.67177	1.66402			13780	13	1	1	1.58642	1.71334	1.78375	1.4959	1.82023	1.73475	1.6556			13458	12	2	2	1.626	1.68449	1.78289	1.50271	1.77885	1.67287	1.66684								13458	12	2	2
	2259	62	1	0	1.61942	1.71033	1.77447	1.51126	1.77719	1.678	1.67245			14605	23	1	1	1.61206	1.69448	1.77625	1.50583	1.75303	1.69728	1.67282			13780	13	2	2	1.58723	1.70401	1.7956	1.49816	1.80954	1.70757	1.66526								13780	13	2	2
	2375	59	1	0	1.65448	1.69111	1.78359	1.50245	1.78154	1.71379	1.67367			14605	23	2	1	1.60716	1.69098	1.77569	1.50723	1.7553	1.71547	1.66369			14840	14	2	2	1.65288	1.69545	1.79462	1.50736	1.80233	1.73134	1.6748								14840	14	2	2
	2447	48	1	0	1.63891	1.69107	1.78195	1.50937	1.75602	1.7073	1.6584			14840	14	1	1	1.64487	1.6913	1.79155	1.50175	1.78647	1.69149	1.68091			14880	15	2	2	1.65662	1.68477	1.803	1.49147	1.78788	1.70777	1.67016								14880	15	2	2
	2914	65	1	0	1.62667	1.69271	1.77348	1.50544	1.76454	1.68785	1.66525			14880	15	1	1	1.6595	1.70035	1.79789	1.50154	1.80889	1.70383	1.67477			15305	16	2	2	1.67929	1.67355	1.78972	1.48655	1.79229	1.70917	1.67465								15305	16	2	2
	2914	65	2	0	1.61207	1.69424	1.77199	1.50767	1.77729	1.70162	1.66386			15305	16	1	1	1.62258	1.69019	1.79198	1.49379	1.74048	1.72796	1.66228			15371	17	1	2	1.61414	1.70364	1.79993	1.49832	1.84727	1.70363	1.68236								15371	17	1	2
	2915	58	1	0	1.60054	1.6901	1.78498	1.5036	1.75197	1.71328	1.66973			17939	24	1	1	1.68716	1.70149	1.78857	1.48884	1.77157	1.72514	1.66256			15371	17	2	2	1.58781	1.70197	1.78688	1.50277	1.8527	1.7159	1.68933								15371	17	2	2
	2928	44	1	0	1.61593	1.70044	1.78953	1.49552	1.78453	1.70643	1.66437			17939	24	2	1	1.62488	1.69853	1.77663	1.49466	1.73519	1.7139	1.66907			15411	18	1	2	1.58742	1.70991	1.78898	1.48994	1.83859	1.76572	1.66755								15411	18	1	2
	2943	63	1	0	1.60832	1.70274	1.77308	1.50985	1.78279	1.68501	1.66576			18046	26	1	1	1.70389	1.67611	1.77783	1.49932	1.72652	1.69743	1.65964			15411	18	2	2	1.58301	1.70727	1.80009	1.50168	1.84385	1.74914	1.66743								15411	18	2	2
	2952	60	1	0	1.61012	1.7038	1.77442	1.51112	1.78614	1.66634	1.66362			18076	29	1	1	1.71717	1.67369	1.79362	1.50817	1.80481	1.72208	1.66405			18045	25	1	2	1.74063	1.68589	1.79539	1.52107	1.72219	1.71233	1.66503								18045	25	1	2
	2952	60	2	0	1.61454	1.7017	1.77576	1.5087	1.78472	1.66943	1.66119			18076	29	2	1	1.71219	1.69336	1.7832	1.50941	1.82511	1.74593	1.65701			18045	25	2	2	1.91462	1.6704	1.78038	1.53178	1.70428	1.72091	1.66334								18045	25	2	2
	3028	49	1	0	1.63238	1.69932	1.77959	1.5059	1.79198	1.68736	1.66403			18249	35	1	1	1.61489	1.70549	1.77975	1.49764	1.81376	1.72039	1.65685			18046	26	2	2	1.69845	1.67717	1.77996	1.51368	1.76118	1.71887	1.6558								18046	26	2	2
	3073	43	1	0	1.61386	1.69398	1.77875	1.50395	1.77031	1.69656	1.66178			18380	28	1	1	1.63103	1.69754	1.78605	1.49181	1.81924	1.72882	1.67758			18089	30	1	2	1.70572	1.68724	1.78964	1.49978	1.79491	1.70783	1.66018								18089	30	1	2
	4137	67	1	0	1.611	1.69639	1.77962	1.50786	1.78364	1.71539	1.68057			18380	28	2	1	1.64704	1.68913	1.78716	1.49694	1.7939	1.70514	1.67748			18089	30	2	2	1.69678	1.68459	1.78232	1.49906	1.8088	1.72016	1.6707								18089	30	2	2
	4477	61	1	0	1.63558	1.6974	1.7987	1.49541	1.82971	1.72021	1.68214			18456	31	1	1	1.62024	1.69771	1.78575	1.49711	1.82716	1.69678	1.66459			18090	27	1	2	1.68606	1.69043	1.76124	1.51642	1.71508	1.69489	1.67829								18090	27	1	2
	4477	61	2	0	1.63265	1.69676	1.79211	1.49653	1.81691	1.70723	1.68335			18456	31	2	1	1.65907	1.68817	1.77234	1.50113	1.80349	1.71256	1.66247			18090	27	2	2	1.62224	1.68876	1.78328	1.48806	1.74775	1.72328	1.66577								18090	27	2	2
	7068	54	1	0	1.59501	1.7264	1.8001	1.49093	1.84069	1.71878	1.68071			19083	36	1	1	1.59207	1.70739	1.79203	1.49546	1.81723	1.71885	1.66018			18249	35	2	2	1.65262	1.68591	1.77098	1.50023	1.79698	1.73542	1.64938								18249	35	2	2
														19371	37	1	1	1.55981	1.70042	1.81182	1.5014	1.79497	1.73113	1.6628			18472	32	1	2	1.59613	1.70358	1.79429	1.50448	1.78643	1.70827	1.65798								18472	32	1	2
														19562	38	1	1	1.60055	1.69457	1.7865	1.48984	1.81993	1.74302	1.64653			18472	32	2	2	1.59257	1.70368	1.77918	1.51033	1.794	1.7108	1.66309								18472	32	2	2
																											19025	34	1	2	1.60893	1.69477	1.79143	1.4973	1.82109	1.69253	1.67449								19025	34	1	2
																											19025	34	2	2	1.63415	1.68878	1.79351	1.49684	1.84999	1.73555	1.65499								19025	34	2	2
																											19562	38	2	2	1.58702	1.68888	1.79304	1.49314	1.8521	1.72035	1.67427								19562	38	2	2
																											19965	39	1	2	1.60473	1.6982	1.78139	1.4968	1.78895	1.70462	1.66507								19965	39	1	2
																											19965	39	2	2	1.57612	1.72307	1.79293	1.49543	1.85185	1.75123	1.65014								19965	39	2	2
[truncated: 6 more columns]

## Sheet: Fractal Foveola
	OCT scan number	Subject	Repeat	Group	ONL+IS	OS	RPE			OCT scan number	Person	Repeat	Group	ONL+IS	OS	RPE			OCT scan number	Person	Repeat	Group	ONL+IS	OS	RPE
Healthy	6	41	1	0	1.7252	1.70141	1.63516		MSON-	11184	33	1	1	1.68414	1.76917	1.6479		MSON+	12025	1	2	2	1.68616	1.71236	1.64273
	7	57	1	0	1.71624	1.75826	1.63965			12025	1	1	1	1.70865	1.71926	1.65067			12138	2	1	2	1.71268	1.76168	1.64825
	11	42	1	0	1.73067	1.72016	1.63391			12099	19	1	1	1.63459	1.73161	1.66264			12138	2	2	2	1.72312	1.71356	1.65486
	13	55	1	0	1.74999	1.70863	1.64923			12150	3	1	1	1.6814	1.69576	1.64519			12150	3	2	2	1.65127	1.70411	1.64201
	14	52	1	0	1.71825	1.73843	1.63477			12973	20	1	1	1.73425	1.74074	1.64693			12315	4	1	2	1.74001	1.76159	1.63815
	85	46	1	0	1.73497	1.72208	1.64489			13007	21	1	1	1.68855	1.7378	1.63843			12347	5	1	2	1.75263	1.71355	1.64608
	668	51	1	0	1.66065	1.73206	1.64385			13007	21	2	1	1.67745	1.75809	1.63425			12737	7	1	2	1.75629	1.73492	1.63139
	670	40	1	0	1.77017	1.74752	1.63094			13265	9	1	1	1.70657	1.77161	1.64556			12737	7	2	2	1.62919	1.71753	1.64301
	674	50	1	0	1.68421	1.73294	1.63891			13262	22	1	1	1.70031	1.74235	1.63745			12890	8	1	2	1.73899	1.74681	1.6486
	1457	56	1	0	1.6948	1.71404	1.6468			13356	10	1	1	1.75973	1.73984	1.64821			13265	9	2	2	1.68434	1.75292	1.64295
	1457	56	2	0	1.74999	1.71584	1.63376			13358	11	1	1	1.64172	1.72617	1.64765			13356	10	2	2	1.72015	1.7579	1.6537
	2157	64	1	0	1.67538	1.71254	1.6435			13458	12	1	1	1.74426	1.71931	1.63883			13358	11	2	2	1.71464	1.69043	1.64795
	2157	64	2	0	1.67819	1.72673	1.6375			13780	13	1	1	1.76338	1.74141	1.63016			13458	12	2	2	1.72123	1.70699	1.64435
	2259	62	1	0	1.72755	1.70323	1.64945			14605	23	1	1	1.68788	1.73043	1.63924			13780	13	2	2	1.75765	1.73984	1.65148
	2375	59	1	0	1.71798	1.7477	1.63184			14605	23	2	1	1.69432	1.72581	1.65286			14840	14	2	2	1.72556	1.73143	1.63851
	2447	48	1	0	1.70389	1.7541	1.64334			14840	14	1	1	1.70591	1.74224	1.6384			14880	15	2	2	1.71487	1.74055	1.65031
	2914	65	1	0	1.7096	1.70469	1.64433			14880	15	1	1	1.75955	1.73704	1.64211			15305	16	2	2	1.71678	1.75834	1.6451
	2914	65	2	0	1.71406	1.70218	1.64515			15305	16	1	1	1.66762	1.76008	1.63799			15371	17	1	2	1.80511	1.74072	1.64199
	2915	58	1	0	1.65088	1.72267	1.6423			17939	24	1	1	1.72464	1.74604	1.6394			15371	17	2	2	1.80357	1.74742	1.6449
	2928	44	1	0	1.75093	1.73124	1.64421			17939	24	2	1	1.66768	1.74164	1.6455			15411	18	1	2	1.7719	1.77123	1.64499
	2943	63	1	0	1.72154	1.71748	1.64555			18046	26	1	1	1.69326	1.73269	1.63854			15411	18	2	2	1.78093	1.76498	1.65134
	2952	60	1	0	1.74155	1.7216	1.63334			18076	29	1	1	1.75648	1.71994	1.63526			18045	25	1	2	1.63154	1.72351	1.65533
	2952	60	2	0	1.72376	1.72497	1.62869			18076	29	2	1	1.77653	1.73473	1.63582			18045	25	2	2	1.62011	1.76957	1.64283
	3028	49	1	0	1.7402	1.72885	1.63717			18249	35	1	1	1.76902	1.73657	1.63363			18046	26	2	2	1.73016	1.73973	1.63237
	3073	43	1	0	1.72405	1.7332	1.63714			18380	28	1	1	1.76688	1.7369	1.64399			18089	30	1	2	1.74451	1.71389	1.62633
	4137	67	1	0	1.71182	1.73244	1.63802			18380	28	2	1	1.71288	1.7141	1.64626			18089	30	2	2	1.76744	1.71347	1.63804
	4477	61	1	0	1.76244	1.74808	1.65477			18456	31	1	1	1.77045	1.76816	1.62911			18090	27	1	2	1.67953	1.71152	1.63983
	4477	61	2	0	1.73705	1.75726	1.64512			18456	31	2	1	1.74253	1.74932	1.63463			18090	27	2	2	1.68308	1.72959	1.64038
	7068	54	1	0	1.78877	1.73724	1.64315			19083	36	1	1	1.72301	1.71056	1.65912			18249	35	2	2	1.75594	1.74572	1.62184
										19371	37	1	1	1.71556	1.7767	1.64836			18472	32	1	2	1.72199	1.74676	1.64359
										19562	38	1	1	1.76269	1.79896	1.62101			18472	32	2	2	1.70197	1.7513	1.64945
																			19025	34	1	2	1.75317	1.72154	1.64629
																			19025	34	2	2	1.79736	1.74609	1.62372
																			19562	38	2	2	1.79717	1.78773	1.66824
																			19965	39	1	2	1.73961	1.71467	1.65021
																			19965	39	2	2	1.81019	1.71657	1.65204

## Sheet: Fractal Fovea
	OCT scan number	Subject	Repeat	Group	RNFL	GCL+IPL	INL	OPL	ONL+IS	OS	RPE			OCT scan number	Person	Repeat	Group	RNFL	GCL+IPL	INL	OPL	ONL+IS	OS	RPE			OCT scan number	Person	Repeat	Group	RNFL	GCL+IPL	INL	OPL	ONL+IS	OS	RPE		OPL	ONL+IS
Healthy	6	41	1	0	1.94613	1.93352	1.99545	1.48513	1.74886	1.73084	1.65392		MSON-	11184	33	1	1	2.16124	1.92036	2.03934	1.48464	1.73758	1.72905	1.67053		MSON+	12025	1	2	2	2.10134	1.93439	2.00418	1.47709	1.72014	1.68615	1.65505
	7	57	1	0	2.01268	1.936	2.02007	1.48353	1.75097	1.70914	1.66883			12025	1	1	1	1.98712	1.93688	1.99421	1.48112	1.74321	1.69587	1.65708			12138	2	1	2	2.17282	1.94404	2.05004	1.49133	1.7901	1.70695	1.66807
	11	42	1	0	2.02562	1.92604	2.00497	1.48278	1.77512	1.69003	1.65787			12099	19	1	1	2.01918	1.95037	2.01466	1.47268	1.67505	1.70919	1.67606			12138	2	2	2	2.17307	1.95019	2.0532	1.4809	1.71532	1.68702	1.6672
	13	55	1	0	1.99837	1.92621	2.0307	1.47829	1.80033	1.74424	1.65772			12150	3	1	1	2.05809	1.91349	2.01499	1.47453	1.77785	1.68591	1.65642			12150	3	2	2	2.10567	1.92281	2.01353	1.47275	1.71383	1.65966	1.67247
	14	52	1	0	1.91658	1.93477	2.0173	1.49068	1.76778	1.72251	1.65369			12973	20	1	1	2.00237	1.93525	2.04617	1.4631	1.82308	1.70999	1.65897			12315	4	1	2	2.0253	1.93832	2.02799	1.48526	1.76135	1.72005	1.64589
	85	46	1	0	1.94795	1.92601	2.00231	1.47138	1.75331	1.71618	1.65623			13007	21	1	1	2.15143	1.898	2.01423	1.45857	1.78581	1.7356	1.64026			12347	5	1	2	2.13093	1.91792	2.0386	1.49789	1.77765	1.69826	1.65774
	668	51	1	0	2.06357	1.9331	2.008	1.4967	1.72562	1.72747	1.66367			13007	21	2	1	2.13574	1.89629	1.99902	1.46587	1.80478	1.70718	1.66153			12737	7	1	2	2.30933	1.90574	2.08982	1.48613	1.76213	1.70925	1.64152
	670	40	1	0	1.90273	1.91961	2.01204	1.46803	1.7748	1.68984	1.64738			13265	9	1	1	1.95626	1.91875	2.02295	1.46306	1.76913	1.72328	1.66281			12737	7	2	2	2.33934	1.90768	2.01368	1.48052	1.66699	1.67601	1.66094
	674	50	1	0	2.08781	1.93236	2.03202	1.49969	1.7242	1.72345	1.6634			13262	22	1	1	2.00057	1.92766	2.04876	1.46515	1.76082	1.7201	1.6567			12890	8	1	2	1.92777	1.93841	2.04049	1.48074	1.80108	1.71787	1.66444
	1457	56	1	0	1.93871	1.93808	2.00029	1.46725	1.7202	1.70191	1.65916			13356	10	1	1	1.98495	1.9255	2.01548	1.48194	1.80181	1.73424	1.67234			13265	9	2	2	2.04373	1.93086	2.05348	1.47714	1.71947	1.70654	1.66457
	1457	56	2	0	2.00125	1.92794	2.00975	1.48681	1.74734	1.72039	1.65378			13358	11	1	1	1.99758	1.93866	2.04606	1.46984	1.69722	1.71784	1.64992			13356	10	2	2	1.96984	1.92883	2.01538	1.47364	1.80051	1.7068	1.66733
	2157	64	1	0	2.05652	1.924	2.01363	1.48633	1.71383	1.66979	1.65937			13458	12	1	1	1.9324	1.93201	2.02785	1.48449	1.80449	1.70661	1.66661			13358	11	2	2	2.09429	1.92857	2.05502	1.4919	1.73163	1.68572	1.66887
	2157	64	2	0	2.10458	1.92315	1.99472	1.4787	1.73751	1.66877	1.65957			13780	13	1	1	1.99256	1.93156	2.01239	1.47256	1.8036	1.74102	1.64641			13458	12	2	2	1.97546	1.93616	2.046	1.47829	1.74965	1.67544	1.65997
	2259	62	1	0	1.9859	1.9351	2.00421	1.48882	1.76296	1.70087	1.65106			14605	23	1	1	1.97536	1.93511	2.02128	1.47542	1.72084	1.67108	1.66882			13780	13	2	2	1.93033	1.9399	2.03124	1.46661	1.7834	1.71183	1.6577
	2375	59	1	0	2.13259	1.92029	2.02242	1.48037	1.76188	1.72803	1.66296			14605	23	2	1	1.97641	1.93456	2.00535	1.48113	1.72048	1.69361	1.66626			14840	14	2	2	2.09924	1.9228	2.06003	1.48412	1.77599	1.73519	1.66482
	2447	48	1	0	2.03429	1.92634	2.02422	1.47609	1.74593	1.70942	1.6572			14840	14	1	1	2.08351	1.92908	2.05336	1.48887	1.74953	1.69751	1.66705			14880	15	2	2	2.10876	1.94588	2.06736	1.47278	1.7537	1.706	1.66959
	2914	65	1	0	2.0149	1.93491	2.01664	1.47865	1.74905	1.68218	1.65972			14880	15	1	1	2.14993	1.91338	2.05337	1.47886	1.77969	1.70517	1.67066			15305	16	2	2	2.12522	1.91263	2.03963	1.45778	1.75674	1.70179	1.6721
	2914	65	2	0	2.00091	1.93301	1.99888	1.48183	1.76232	1.6961	1.6612			15305	16	1	1	2.0328	1.9336	2.03876	1.46515	1.70474	1.72057	1.65563			15371	17	1	2	2.01486	1.96771	2.06533	1.4681	1.85225	1.71908	1.67814
	2915	58	1	0	1.97279	1.92427	2.00962	1.48311	1.71206	1.71847	1.65547			17939	24	1	1	2.22608	1.93666	2.06003	1.45984	1.74387	1.72296	1.66166			15371	17	2	2	1.95509	1.93704	2.02292	1.48398	1.85869	1.74459	1.67576
	2928	44	1	0	1.99501	1.95734	2.04653	1.46209	1.7774	1.72307	1.65237			17939	24	2	1	2.03953	1.92717	2.01409	1.47448	1.70987	1.71549	1.66083			15411	18	1	2	1.99257	1.93724	2.02297	1.46991	1.84529	1.778	1.65284
	2943	63	1	0	1.96458	1.92883	2.00464	1.48221	1.77859	1.70181	1.65096			18046	26	1	1	2.23238	1.90641	2.03459	1.46864	1.69698	1.69394	1.65141			15411	18	2	2	1.95143	1.94055	2.04703	1.46339	1.82754	1.76638	1.65509
	2952	60	1	0	1.97246	1.92385	2.00573	1.47394	1.7814	1.68394	1.65355			18076	29	1	1	2.30485	1.89513	2.07147	1.48929	1.7791	1.7111	1.65245			18045	25	1	2	2.27666	1.91006	2.09554	1.50758	1.66939	1.71355	1.66907
	2952	60	2	0	1.95407	1.93953	2.00238	1.47607	1.77597	1.67422	1.65403			18076	29	2	1	2.31621	1.9028	2.03042	1.48942	1.79998	1.75844	1.63794			18045	25	2	2	2.30801	1.90303	2.04796	1.52922	1.66592	1.7285	1.65847
	3028	49	1	0	2.04878	1.92456	2.02445	1.47373	1.77387	1.69297	1.65372			18249	35	1	1	2.00826	1.92522	2.00689	1.47043	1.81579	1.74892	1.64781			18046	26	2	2	2.22007	1.91358	2.04478	1.50391	1.74293	1.7143	1.65114
	3073	43	1	0	1.98021	1.94019	2.03215	1.47526	1.76219	1.70497	1.6536			18380	28	1	1	2.06195	1.91931	2.01191	1.468	1.80148	1.72738	1.66208			18089	30	1	2	2.22091	1.9145	2.04025	1.47391	1.79019	1.71759	1.65061
	4137	67	1	0	1.99965	1.93523	2.01466	1.48478	1.74372	1.73926	1.66154			18380	28	2	1	2.05732	1.92464	2.01043	1.46975	1.7631	1.68292	1.67101			18089	30	2	2	2.20833	1.90806	2.02592	1.47658	1.79677	1.73458	1.65933
	4477	61	1	0	2.10868	1.91232	2.05752	1.47152	1.8064	1.73467	1.67177			18456	31	1	1	2.00392	1.9326	2.01676	1.46552	1.80857	1.7415	1.64918			18090	27	1	2	2.05362	1.92695	2.00963	1.49201	1.69667	1.68197	1.67312
	4477	61	2	0	2.08226	1.92043	2.05151	1.47419	1.79904	1.72449	1.6661			18456	31	2	1	2.04575	1.93247	2.01717	1.47588	1.78304	1.75192	1.63614			18090	27	2	2	2.0153	1.92277	2.02384	1.45797	1.6929	1.71295	1.66723
	7068	54	1	0	1.99964	1.92907	2.04138	1.46646	1.82196	1.72926	1.67261			19083	36	1	1	1.95405	1.93644	2.05663	1.48044	1.76962	1.71319	1.66005			18249	35	2	2	2.08521	1.93007	2.00693	1.46575	1.80213	1.76395	1.64385
														19371	37	1	1	1.89588	1.93963	2.08676	1.478	1.74929	1.73364	1.65529			18472	32	1	2	1.95921	1.9446	2.05125	1.48736	1.76363	1.72762	1.64802
														19562	38	1	1	1.97199	1.94104	2.00657	1.46527	1.78772	1.77627	1.63811			18472	32	2	2	1.93737	1.94543	2.0225	1.48556	1.78071	1.7215	1.65709
																											19025	34	1	2	2.00319	1.92897	2.03665	1.46852	1.80288	1.69296	1.66637
																											19025	34	2	2	2.08312	1.93124	2.04885	1.4735	1.84527	1.73256	1.63262
																											19562	38	2	2	1.93751	1.93373	2.02528	1.4773	1.82138	1.75035	1.66619
																											19965	39	1	2	1.94311	1.9349	2.02055	1.46869	1.7403	1.70108	1.65478
																											19965	39	2	2	1.94903	1.939	2.02193	1.48574	1.81843	1.75202	1.64144

## Sheet: Fractal Parafovea
	OCT scan number	Subject	Repeat	Group	RNFL	GCL+IPL	INL	OPL	ONL+IS	OS	RPE			OCT scan number	Person	Repeat	Group	RNFL	GCL+IPL	INL	OPL	ONL+IS	OS	RPE			OCT scan number	Person	Repeat	Group	RNFL	GCL+IPL	INL	OPL	ONL+IS	OS	RPE		OPL	ONL+IS
Healthy	6	41	1	0	1.44955	1.57821	1.6549	1.52083	1.76944	1.7063	1.69007		MSON-	11184	33	1	1	1.47109	1.55354	1.68263	1.5027	1.77581	1.71509	1.67938		MSON+	12025	1	2	2	1.53521	1.56893	1.64765	1.51875	1.74633	1.65869	1.66766
	7	57	1	0	1.42573	1.57521	1.67803	1.51766	1.78724	1.68158	1.6711			12025	1	1	1	1.46974	1.56345	1.65778	1.52661	1.75734	1.66642	1.6668			12138	2	1	2	1.48723	1.56962	1.69198	1.49981	1.83324	1.67914	1.686
	11	42	1	0	1.44286	1.56632	1.6687	1.51452	1.78102	1.66446	1.67831			12099	19	1	1	1.48954	1.57389	1.66675	1.51713	1.76998	1.71009	1.66862			12138	2	2	2	1.51371	1.56828	1.65208	1.50883	1.75148	1.67735	1.67628
	13	55	1	0	1.41444	1.58208	1.68126	1.50493	1.83438	1.72877	1.69286			12150	3	1	1	1.52636	1.56478	1.67962	1.50692	1.78951	1.69036	1.67513			12150	3	2	2	1.50051	1.55468	1.67087	1.5066	1.76805	1.66521	1.68943
	14	52	1	0	1.45412	1.58648	1.6681	1.51644	1.79018	1.69512	1.68104			12973	20	1	1	1.4341	1.56936	1.68897	1.50661	1.82837	1.70367	1.67641			12315	4	1	2	1.49015	1.57264	1.67618	1.50718	1.76503	1.68409	1.65815
	85	46	1	0	1.47109	1.55605	1.65855	1.52433	1.77129	1.71349	1.66614			13007	21	1	1	1.4742	1.56501	1.66998	1.50967	1.81688	1.72651	1.65901			12347	5	1	2	1.43692	1.56461	1.67609	1.50601	1.79577	1.70866	1.66536
	668	51	1	0	1.45145	1.58242	1.64816	1.53424	1.7722	1.7316	1.67748			13007	21	2	1	1.48785	1.55322	1.65304	1.51998	1.80249	1.68941	1.68246			12737	7	1	2	1.58346	1.55168	1.68348	1.5082	1.78445	1.68066	1.66305
	670	40	1	0	1.44017	1.56685	1.68204	1.49773	1.79343	1.67289	1.66939			13265	9	1	1	1.39801	1.56508	1.67641	1.49471	1.81569	1.66261	1.70343			12737	7	2	2	1.70704	1.54854	1.66176	1.52055	1.71456	1.67111	1.67288
	674	50	1	0	1.47269	1.57806	1.65431	1.52409	1.76705	1.75205	1.66593			13262	22	1	1	1.42224	1.56505	1.68638	1.50628	1.79238	1.70406	1.66285			12890	8	1	2	1.4193	1.55438	1.68467	1.50504	1.8293	1.68889	1.68849
	1457	56	1	0	1.4575	1.58019	1.66122	1.51166	1.76153	1.69135	1.67666			13356	10	1	1	1.45909	1.5636	1.67422	1.50607	1.82736	1.69748	1.72075			13265	9	2	2	1.46806	1.56331	1.66595	1.50645	1.76473	1.68193	1.67628
	1457	56	2	0	1.44942	1.58405	1.66794	1.52094	1.7883	1.71393	1.67344			13358	11	1	1	1.47102	1.55903	1.67971	1.5103	1.7348	1.72086	1.66392			13356	10	2	2	1.47907	1.55044	1.6779	1.50328	1.82284	1.68349	1.69581
	2157	64	1	0	1.47656	1.54647	1.6738	1.5164	1.74812	1.66297	1.66798			13458	12	1	1	1.44093	1.58609	1.66568	1.51078	1.81223	1.6938	1.6709			13358	11	2	2	1.59209	1.56712	1.67154	1.50902	1.76403	1.68645	1.67754
	2157	64	2	0	1.47244	1.55718	1.66538	1.51531	1.75447	1.65416	1.6725			13780	13	1	1	1.40788	1.60207	1.66428	1.50017	1.82868	1.74759	1.65571			13458	12	2	2	1.48032	1.5553	1.65642	1.51438	1.77334	1.66626	1.67068
	2259	62	1	0	1.45823	1.58187	1.66496	1.52274	1.77925	1.66689	1.67095			14605	23	1	1	1.44971	1.56496	1.66299	1.51111	1.76746	1.68734	1.6779			13780	13	2	2	1.4301	1.57801	1.68393	1.50515	1.81107	1.6887	1.67223
	2375	59	1	0	1.4476	1.56541	1.67539	1.50069	1.79218	1.70407	1.68318			14605	23	2	1	1.44489	1.56324	1.66598	1.5131	1.75622	1.71368	1.67407			14840	14	2	2	1.47874	1.56583	1.67134	1.51252	1.81284	1.75111	1.68447
	2447	48	1	0	1.46686	1.5587	1.67194	1.51089	1.76362	1.69858	1.67069			14840	14	1	1	1.45967	1.55456	1.66792	1.50533	1.77763	1.68741	1.68778			14880	15	2	2	1.48626	1.55808	1.68672	1.49251	1.79589	1.69085	1.66984
	2914	65	1	0	1.44702	1.55439	1.66026	1.51735	1.7547	1.68916	1.66206			14880	15	1	1	1.46691	1.57557	1.68102	1.49781	1.82054	1.704	1.67557			15305	16	2	2	1.52423	1.55315	1.67342	1.49341	1.79476	1.69931	1.6771
	2914	65	2	0	1.43385	1.55654	1.66492	1.52227	1.76941	1.70711	1.6683			15305	16	1	1	1.46241	1.56248	1.67974	1.49612	1.74474	1.72223	1.65893			15371	17	1	2	1.42137	1.57453	1.66713	1.4972	1.85323	1.70356	1.68406
	2915	58	1	0	1.43313	1.56149	1.68859	1.51218	1.75995	1.69907	1.67644			17939	24	1	1	1.45286	1.57252	1.66399	1.49299	1.776	1.72294	1.66564			15371	17	2	2	1.40713	1.58252	1.67223	1.50555	1.86022	1.72088	1.68778
	2928	44	1	0	1.42438	1.56064	1.68541	1.50076	1.78205	1.71208	1.66548			17939	24	2	1	1.43789	1.56759	1.66752	1.50124	1.73807	1.7116	1.67901			15411	18	1	2	1.39256	1.59338	1.68857	1.50252	1.85282	1.77455	1.68378
	2943	63	1	0	1.42872	1.58568	1.66585	1.52142	1.79265	1.70268	1.67034			18046	26	1	1	1.50909	1.54245	1.66237	1.51049	1.71437	1.68929	1.66722			15411	18	2	2	1.40658	1.58525	1.69361	1.50762	1.8479	1.75569	1.66428
	2952	60	1	0	1.44529	1.57487	1.6758	1.52074	1.79669	1.65885	1.67019			18076	29	1	1	1.50756	1.53219	1.66555	1.51288	1.80375	1.74335	1.65973			18045	25	1	2	1.60284	1.54787	1.6625	1.52129	1.72438	1.70312	1.66719
	2952	60	2	0	1.45081	1.56607	1.66212	1.50764	1.7916	1.65555	1.66749			18076	29	2	1	1.47819	1.55903	1.66447	1.52491	1.83044	1.76142	1.66569			18045	25	2	2	1.89901	1.53779	1.65981	1.51732	1.71854	1.70355	1.66756
	3028	49	1	0	1.45477	1.57351	1.67159	1.49566	1.81559	1.6769	1.67112			18249	35	1	1	1.42566	1.58057	1.67425	1.51014	1.82056	1.7429	1.65357			18046	26	2	2	1.48207	1.5599	1.65297	1.52112	1.75233	1.71686	1.65665
	3073	43	1	0	1.4368	1.55855	1.66123	1.51606	1.77768	1.68999	1.66706			18380	28	1	1	1.44007	1.57123	1.68482	1.49208	1.81817	1.71364	1.68575			18089	30	1	2	1.50136	1.58693	1.68018	1.49547	1.79913	1.69976	1.67136
	4137	67	1	0	1.42878	1.56131	1.66408	1.51659	1.78588	1.73006	1.67936			18380	28	2	1	1.46319	1.55582	1.67599	1.50127	1.8045	1.70241	1.68346			18089	30	2	2	1.52573	1.56318	1.67725	1.50591	1.81641	1.72554	1.67521
	4477	61	1	0	1.45071	1.57151	1.67854	1.50028	1.84256	1.71772	1.67973			18456	31	1	1	1.46259	1.57426	1.67738	1.49854	1.83244	1.69657	1.66694			18090	27	1	2	1.55862	1.55674	1.65334	1.52154	1.69303	1.69303	1.69154
	4477	61	2	0	1.43524	1.57738	1.67212	1.50163	1.8175	1.69874	1.68305			18456	31	2	1	1.49822	1.5809	1.6591	1.51255	1.81351	1.72204	1.66429			18090	27	2	2	1.45468	1.55758	1.67393	1.49218	1.74636	1.72	1.67478
	7068	54	1	0	1.40031	1.6104	1.69621	1.50773	1.84637	1.7263	1.68373			19083	36	1	1	1.43856	1.57502	1.67226	1.50391	1.82713	1.73696	1.64971			18249	35	2	2	1.46784	1.57004	1.66051	1.51405	1.81011	1.75546	1.64677
														19371	37	1	1	1.40688	1.56586	1.68956	1.50275	1.78513	1.72312	1.6734			18472	32	1	2	1.42956	1.57675	1.67883	1.51235	1.80724	1.71153	1.65581
														19562	38	1	1	1.44476	1.56503	1.67938	1.48524	1.81531	1.75137	1.64094			18472	32	2	2	1.42307	1.57034	1.67309	1.51375	1.79661	1.71836	1.6651
																											19025	34	1	2	1.42929	1.56758	1.67436	1.50484	1.82865	1.68789	1.67949
																											19025	34	2	2	1.44055	1.57293	1.67835	1.49768	1.86181	1.73982	1.64983
																											19562	38	2	2	1.41595	1.55681	1.69271	1.49322	1.86873	1.71176	1.66719
																											19965	39	1	2	1.46126	1.55952	1.68311	1.50415	1.79193	1.68947	1.67142
																											19965	39	2	2	1.40694	1.6098	1.68497	1.48944	1.86186	1.75349	1.65409

## Sheet: Fractal Perifovea
	OCT scan number	Subject	Repeat	Group	RNFL	GCL+IPL	INL	OPL	ONL+IS	OS	RPE			OCT scan number	Person	Repeat	Group	RNFL	GCL+IPL	INL	OPL	ONL+IS	OS	RPE			OCT scan number	Person	Repeat	Group	RNFL	GCL+IPL	INL	OPL	ONL+IS	OS	RPE
Healthy	6	41	1	0	1.47617	1.61159	1.66764	1.52604	1.77049	1.67203	1.67724		MSON-	11184	33	1	1	1.45394	1.60529	1.69196	1.49413	1.81123	1.71569	1.67575		MSON+	12025	1	2	2	1.49943	1.58531	1.66817	1.52898	1.77011	1.67388	1.67326
	7	57	1	0	1.46141	1.61989	1.67361	1.53398	1.79109	1.67975	1.67174			12025	1	1	1	1.47043	1.5953	1.68266	1.52313	1.78349	1.67448	1.67273			12138	2	1	2	1.4502	1.58377	1.70456	1.52034	1.83852	1.70129	1.68294
	11	42	1	0	1.48259	1.60479	1.68633	1.52236	1.79098	1.65676	1.67091			12099	19	1	1	1.47882	1.60683	1.67645	1.54716	1.7673	1.71485	1.66566			12138	2	2	2	1.49172	1.59047	1.6801	1.51416	1.79687	1.68698	1.67959
	13	55	1	0	1.42522	1.63088	1.69538	1.5101	1.84124	1.70522	1.69075			12150	3	1	1	1.53008	1.59799	1.69148	1.51847	1.81821	1.71365	1.66872			12150	3	2	2	1.49312	1.59522	1.68702	1.53784	1.78348	1.69521	1.67776
	14	52	1	0	1.47571	1.61338	1.66967	1.54297	1.78024	1.69905	1.6799			12973	20	1	1	1.44589	1.60786	1.67995	1.50969	1.85006	1.70569	1.68356			12315	4	1	2	1.4752	1.58377	1.68562	1.51569	1.79859	1.67491	1.65726
	85	46	1	0	1.4709	1.59648	1.67601	1.53184	1.76896	1.70073	1.6701			13007	21	1	1	1.46856	1.60787	1.6737	1.5271	1.81717	1.70957	1.6886			12347	5	1	2	1.45184	1.61334	1.68422	1.53961	1.77017	1.73764	1.66714
	668	51	1	0	1.44306	1.63641	1.67224	1.53485	1.79969	1.70099	1.68169			13007	21	2	1	1.46444	1.5946	1.66384	1.53704	1.81557	1.69674	1.69131			12737	7	1	2	1.46199	1.59668	1.68375	1.5226	1.79625	1.6904	1.66709
	670	40	1	0	1.45398	1.61367	1.69673	1.51235	1.80983	1.69293	1.66571			13265	9	1	1	1.44676	1.60614	1.68941	1.51017	1.82084	1.6795	1.68416			12737	7	2	2	1.48983	1.58508	1.67864	1.52377	1.76596	1.69304	1.66786
	674	50	1	0	1.47163	1.61426	1.66978	1.52557	1.7686	1.72203	1.68562			13262	22	1	1	1.45175	1.60006	1.68795	1.52381	1.79729	1.71712	1.658			12890	8	1	2	1.4336	1.59881	1.68553	1.50749	1.84195	1.69582	1.69657
	1457	56	1	0	1.47128	1.61025	1.68275	1.52745	1.79189	1.7063	1.67266			13356	10	1	1	1.46585	1.60792	1.68322	1.51459	1.82387	1.69505	1.69902			13265	9	2	2	1.46233	1.60191	1.678	1.51778	1.79133	1.70185	1.66851
	1457	56	2	0	1.47606	1.61371	1.67838	1.52539	1.80242	1.70751	1.67794			13358	11	1	1	1.46693	1.59138	1.68255	1.51726	1.74383	1.71944	1.65149			13356	10	2	2	1.46344	1.58215	1.68444	1.51189	1.82654	1.68684	1.69026
	2157	64	1	0	1.47197	1.58525	1.6691	1.53175	1.76414	1.67661	1.66639			13458	12	1	1	1.47015	1.61354	1.67528	1.51784	1.81487	1.68855	1.66251			13358	11	2	2	1.56534	1.59972	1.67255	1.52178	1.78922	1.70606	1.66308
	2157	64	2	0	1.46464	1.59747	1.66723	1.5351	1.77081	1.67264	1.66715			13780	13	1	1	1.41611	1.62586	1.69377	1.50825	1.83419	1.72521	1.66447			13458	12	2	2	1.4756	1.58506	1.67601	1.51243	1.80502	1.66922	1.67214
	2259	62	1	0	1.46594	1.62787	1.68154	1.52047	1.79106	1.66587	1.68835			14605	23	1	1	1.46023	1.60237	1.67504	1.52159	1.77461	1.71174	1.67764			13780	13	2	2	1.44459	1.61283	1.69947	1.51401	1.8313	1.70794	1.66875
	2375	59	1	0	1.45352	1.60381	1.68539	1.51653	1.79757	1.70452	1.68207			14605	23	2	1	1.45388	1.59668	1.68337	1.52004	1.78283	1.72723	1.65982			14840	14	2	2	1.45748	1.61088	1.68593	1.51912	1.8237	1.72215	1.68136
	2447	48	1	0	1.47238	1.60381	1.68244	1.52772	1.76591	1.70267	1.65665			14840	14	1	1	1.46018	1.60392	1.6857	1.50752	1.82144	1.68294	1.6922			14880	15	2	2	1.46003	1.58159	1.69406	1.50189	1.81474	1.71062	1.67303
	2914	65	1	0	1.46441	1.60146	1.67219	1.51665	1.78481	1.68851	1.67235			14880	15	1	1	1.44679	1.62274	1.69247	1.51586	1.82832	1.69852	1.68127			15305	16	2	2	1.47565	1.57782	1.68585	1.50115	1.82238	1.71036	1.67926
	2914	65	2	0	1.45282	1.60685	1.68038	1.51773	1.79667	1.70247	1.66599			15305	16	1	1	1.44503	1.59691	1.69078	1.50972	1.76884	1.73035	1.67054			15371	17	1	2	1.4492	1.59635	1.69329	1.51634	1.84764	1.6893	1.68993
	2915	58	1	0	1.4469	1.6022	1.69061	1.51214	1.785	1.71419	1.67921			17939	24	1	1	1.45858	1.6121	1.6758	1.50471	1.79246	1.72426	1.66489			15371	17	2	2	1.43965	1.60895	1.69057	1.51351	1.85381	1.69307	1.7036
	2928	44	1	0	1.46252	1.60044	1.67643	1.51354	1.794	1.69156	1.6735			17939	24	2	1	1.45326	1.61435	1.67903	1.50422	1.75764	1.7106	1.67305			15411	18	1	2	1.42515	1.62173	1.69103	1.49674	1.83834	1.75533	1.67291
	2943	63	1	0	1.46557	1.61311	1.67689	1.5217	1.78944	1.66445	1.67537			18046	26	1	1	1.46988	1.59158	1.67129	1.51273	1.75213	1.69771	1.66435			15411	18	2	2	1.43482	1.61655	1.69598	1.52136	1.85984	1.73514	1.67779
	2952	60	1	0	1.4591	1.62317	1.67584	1.52962	1.79053	1.65132	1.67107			18076	29	1	1	1.44771	1.59589	1.67652	1.51761	1.82649	1.72052	1.67621			18045	25	1	2	1.46307	1.60736	1.67086	1.5289	1.76334	1.71341	1.66315
	2952	60	2	0	1.47564	1.6123	1.68481	1.52838	1.79523	1.66462	1.66727			18076	29	2	1	1.4306	1.62086	1.68235	1.51556	1.84397	1.73459	1.66772			18045	25	2	2	1.6508	1.5822	1.66838	1.53911	1.73282	1.71598	1.66745
	3028	49	1	0	1.45861	1.61617	1.67828	1.52905	1.8007	1.68293	1.67106			18249	35	1	1	1.45296	1.62221	1.68536	1.50894	1.81648	1.69317	1.66669			18046	26	2	2	1.47604	1.58272	1.67312	1.51691	1.7789	1.71963	1.66117
	3073	43	1	0	1.46376	1.59889	1.67302	1.51644	1.77837	1.6893	1.66812			18380	28	1	1	1.45039	1.61497	1.69218	1.50517	1.83642	1.73422	1.68795			18089	30	1	2	1.48455	1.59361	1.68578	1.51656	1.80287	1.70394	1.66631
	4137	67	1	0	1.451	1.60695	1.68484	1.51824	1.81584	1.69374	1.6977			18380	28	2	1	1.47509	1.60132	1.69837	1.51142	1.81902	1.71783	1.68356			18089	30	2	2	1.46463	1.59957	1.67988	1.50957	1.81846	1.71107	1.67993
	4477	61	1	0	1.42966	1.61911	1.69316	1.50788	1.84723	1.70886	1.69252			18456	31	1	1	1.45767	1.60753	1.69172	1.51517	1.84327	1.66168	1.6774			18090	27	1	2	1.51772	1.60174	1.65613	1.52891	1.73848	1.70102	1.6817
	4477	61	2	0	1.44565	1.61125	1.68639	1.50774	1.83815	1.69394	1.69873			18456	31	2	1	1.49222	1.58528	1.67067	1.51201	1.82003	1.68095	1.68072			18090	27	2	2	1.45547	1.60055	1.68372	1.5042	1.7885	1.72973	1.66502
	7068	54	1	0	1.43277	1.65224	1.69813	1.49952	1.85547	1.70773	1.68919			19083	36	1	1	1.43601	1.62171	1.6809	1.50083	1.8544	1.71676	1.66414			18249	35	2	2	1.46755	1.5852	1.67305	1.51511	1.79409	1.71014	1.65728
														19371	37	1	1	1.42105	1.61108	1.69648	1.51429	1.83561	1.72644	1.66538			18472	32	1	2	1.44431	1.60919	1.68591	1.51205	1.80007	1.69019	1.66674
														19562	38	1	1	1.43807	1.59688	1.69678	1.50651	1.84812	1.71278	1.65729			18472	32	2	2	1.4499	1.608	1.67316	1.52313	1.8133	1.69601	1.66772
																											19025	34	1	2	1.44702	1.60627	1.69271	1.51059	1.83728	1.68979	1.68112
																											19025	34	2	2	1.44569	1.59114	1.68823	1.50995	1.85518	1.7346	1.67398
																											19562	38	2	2	1.4446	1.59437	1.69394	1.50283	1.87131	1.69683	1.68244
																											19965	39	1	2	1.46052	1.61106	1.67799	1.51056	1.82206	1.71057	1.67047
																											19965	39	2	2	1.42042	1.63829	1.69858	1.50351	1.87396	1.75459	1.65344
