# Supplementary material for: Investigating Tissue Optical Properties and Texture Descriptors of the Retina in Patients with Multiple Sclerosis
Source: PLoS One. 2015 Nov 30;10(11):e0143711. doi: 10.1371/journal.pone.0143711 (PMC4664388; doi:10.1371/journal.pone.0143711)
Supplement: S5 Table — Sheet 1. Distribution statistics of the layer index (a.u.) of intraretinal layers by study group represented as means ± SD and p values of the comparison between study groups. Sheet 2–6. The results organized by study groups and regions. (XLSX) [file pone.0143711.s005.xlsx]

## Sheet: Layer index all regions
	OCT scan number	Subject	Repeat	Group	RNFL	GCL+IPL	INL	OPL	ONL+IS	OS	RPE			OCT scan number	Person	Repeat	Group	RNFL	GCL+IPL	INL	OPL	ONL+IS	OS	RPE			OCT scan number	Person	Repeat	Group	RNFL	GCL+IPL	INL	OPL	ONL+IS	OS	RPE
Healthy	6	41	1	0	12.4488	15.8682	5.40025	7.45302	9.60002	6.00595	6.38616		MSON-	11184	33	1	1	7.28081	9.13479	3.43536	5.41106	5.16829	6.26986	6.33481		MSON+	12025	1	2	2	7.78224	11.8814	5.49939	7.41217	8.91535	7.05949	6.8517
	7	57	1	0	11.2472	12.6989	4.52089	6.56851	7.86064	6.16479	6.38859			12025	1	1	1	9.93932	13.4166	5.2259	7.00816	8.6867	6.47398	6.85348			12138	2	1	2	6.13171	7.30343	3.0892	4.35301	4.92631	5.89343	6.34703
	11	42	1	0	10.2212	13.2074	4.31788	6.18011	8.35501	7.35036	6.92732			12099	19	1	1	10.5971	11.329	4.60916	6.45389	7.70816	6.07834	6.44035			12138	2	2	2	7.81043	9.57905	5.26095	7.08843	7.71337	6.66474	6.40596
	13	55	1	0	9.70471	11.2684	3.14713	4.3513	5.96343	5.1953	5.83896			12150	3	1	1	9.98486	10.7641	3.64389	6.3496	4.57699	6.47719	6.99141			12150	3	2	2	8.91789	12.2025	4.90508	7.92134	7.24302	7.67578	6.4188
	14	52	1	0	12.0771	14.1427	4.65796	7.31307	8.96629	5.33793	6.30924			12973	20	1	1	9.56397	10.7084	3.56389	5.65897	5.40539	5.86655	6.19477			12315	4	1	2	6.62256	8.49091	3.36947	4.66671	5.97868	6.20265	7.54479
	85	46	1	0	10.6743	15.566	5.21543	7.56021	8.65858	5.78754	6.42868			13007	21	1	1	10.8059	14.5199	4.63283	7.70413	7.83188	5.01692	6.70137			12347	5	1	2	9.41617	9.37524	3.37906	4.19193	5.53258	5.22766	7.00215
	668	51	1	0	12.1622	14.9728	4.53943	6.02233	9.07074	5.14294	6.00714			13007	21	2	1	10.8311	14.5467	4.64556	6.98496	6.96787	5.44916	6.42156			12737	7	1	2	8.30428	9.50584	3.83983	5.12402	6.53003	6.0683	7.17334
	670	40	1	0	11.4835	13.5202	3.89064	6.41415	5.83267	6.23357	7.28027			13265	9	1	1	9.98619	11.7748	3.5153	5.29281	5.9138	5.86927	6.32583			12737	7	2	2	9.39307	11.7109	4.98328	6.17045	7.36897	6.93175	6.89033
	674	50	1	0	13.0707	15.5316	4.97346	6.7689	9.96433	5.13708	6.11868			13262	22	1	1	8.03787	9.36549	3.43219	4.97472	5.18363	5.78006	6.98385			12890	8	1	2	8.36213	11.1867	3.99845	5.72188	6.64466	5.53002	5.84458
	1457	56	1	0	12.8391	15.0377	4.73749	7.51905	8.31182	6.17876	6.58114			13356	10	1	1	10.5729	13.4519	4.62949	6.57848	8.40811	5.23437	5.67484			13265	9	2	2	8.34563	9.50696	4.34331	5.83791	6.50564	6.30216	6.73604
	1457	56	2	0	13.4602	14.2515	4.37605	6.79021	8.43093	5.49286	6.48973			13358	11	1	1	8.73221	11.1051	4.13812	6.46416	6.42897	5.31282	7.29189			13356	10	2	2	8.54383	12.3034	4.39875	6.74484	7.39354	5.88284	6.13065
	2157	64	1	0	9.68787	15.2099	5.17258	8.03226	8.77043	8.28564	6.89036			13458	12	1	1	10.5379	13.1265	4.67982	6.10972	8.54765	5.89483	6.6849			13358	11	2	2	4.73704	8.55871	4.27232	5.50002	7.87654	6.35601	6.78113
	2157	64	2	0	10.8847	15.296	5.53868	8.03088	8.19	8.17126	6.81337			13780	13	1	1	10.4097	10.5629	3.37028	5.13221	6.01625	5.22089	6.38906			13458	12	2	2	7.95253	10.9141	4.76377	6.43567	8.35771	7.22967	6.86485
	2259	62	1	0	13.7799	15.4389	4.9339	7.13542	8.27333	6.42003	6.44343			14605	23	1	1	10.1408	14.1888	4.58241	6.61745	8.2272	6.09126	6.57837			13780	13	2	2	9.41792	10.9613	3.47358	5.42766	5.76238	6.26811	6.44292
	2375	59	1	0	11.587	14.142	4.22946	6.35244	7.29818	5.41929	6.11788			14605	23	2	1	8.62866	11.9122	3.75624	5.1907	6.3857	5.58455	6.78775			14840	14	2	2	9.68222	11.0371	3.8815	5.20528	7.15163	4.89149	5.96734
	2447	48	1	0	11.9853	16.1227	5.00224	8.02239	8.04124	5.92319	6.84593			14840	14	1	1	9.06618	10.882	3.8822	5.26945	6.62941	6.2557	6.17379			14880	15	2	2	6.78791	8.04131	3.56629	5.08134	6.09445	5.76752	6.56638
	2914	65	1	0	9.59889	13.6927	4.69532	6.70557	7.97344	6.62728	6.86683			14880	15	1	1	10.2155	10.7709	3.63003	4.93978	6.472	5.77904	6.1949			15305	16	2	2	6.09799	7.89552	3.69009	5.19292	6.17794	5.78932	6.31524
	2914	65	2	0	10.4015	13.6505	4.47571	6.41527	8.24235	5.88832	6.53467			15305	16	1	1	8.71583	11.6783	4.13038	6.82015	6.11415	5.07899	6.89768			15371	17	1	2	7.42767	7.83154	3.3154	4.63984	5.53504	5.80038	5.66241
	2915	58	1	0	10.6502	12.7816	3.75289	5.92662	5.025	6.89561	6.44227			17939	24	1	1	10.9714	12.68	4.38601	6.6556	7.55029	5.62223	6.6569			15371	17	2	2	8.50126	8.57099	3.05442	4.24051	5.49682	4.97827	5.50991
	2928	44	1	0	10.7667	12.9997	4.34791	6.77537	6.66828	6.02331	6.28258			17939	24	2	1	10.9566	13.1359	4.72684	7.19302	7.8655	6.24	6.40982			15411	18	1	2	8.86495	8.95789	3.21233	4.99665	6.05406	3.8195	6.25691
	2943	63	1	0	10.311	14.0576	4.28397	6.0941	7.60191	5.96915	6.7878			18046	26	1	1	9.90061	14.0366	5.37881	8.7313	9.08239	6.90212	6.73872			15411	18	2	2	8.92613	9.23888	3.0106	4.96537	5.68223	4.29511	6.33656
	2952	60	1	0	11.3092	13.3436	4.22686	5.94887	7.68784	6.54473	6.91956			18076	29	1	1	9.92105	12.203	4.42805	6.08469	6.92964	5.09899	6.6181			18045	25	1	2	9.95599	12.3956	4.55184	6.12786	7.24039	5.80311	6.72883
	2952	60	2	0	11.3621	13.9394	4.22921	6.07622	7.97665	6.4301	7.42255			18076	29	2	1	10.6782	12.1821	3.83957	5.11053	7.20463	4.27248	6.45485			18045	25	2	2	6.00639	9.71393	4.40156	5.68679	7.44819	5.49766	6.84586
	3028	49	1	0	10.5716	12.2621	3.63148	5.08463	6.30972	6.29976	7.07134			18249	35	1	1	10.7485	12.9323	3.81436	5.68887	6.86633	5.28403	6.49552			18046	26	2	2	8.85738	10.6446	5.21466	6.8521	9.4185	5.5721	6.59171
	3073	43	1	0	11.4795	14.7556	5.46123	8.39179	7.3922	6.42127	6.63097			18380	28	1	1	8.92753	9.88859	3.2436	4.87243	5.8481	4.79592	6.15966			18089	30	1	2	7.06778	8.76729	4.22153	6.29228	7.58246	5.52571	6.63994
	4137	67	1	0	10.7396	12.0257	4.06788	5.70185	7.17262	5.28916	5.75812			18380	28	2	1	9.8981	12.4628	3.98342	6.11194	6.45455	5.62823	6.16044			18089	30	2	2	7.30531	7.9689	3.96403	5.60169	7.59606	4.95206	6.18216
	4477	61	1	0	9.73059	11.898	3.29143	4.40087	5.67739	5.11088	5.83044			18456	31	1	1	6.80078	8.76386	3.31727	4.44183	5.92501	6.02463	6.31474			18090	27	1	2	9.41938	13.4942	5.56423	7.86768	9.70529	5.91902	6.10565
	4477	61	2	0	10.1869	12.622	3.60357	4.68949	5.98821	5.5975	5.84586			18456	31	2	1	6.4602	9.21544	3.97291	4.9357	7.17249	5.69236	6.39981			18090	27	2	2	10.0674	12.7993	4.49273	7.42474	6.4661	5.25745	6.61034
	7068	54	1	0	10.4321	9.83286	2.88001	4.13601	5.03807	5.08261	5.66525			19083	36	1	1	8.91237	10.3194	3.53228	4.94798	7.04809	5.3275	6.36561			18249	35	2	2	8.18953	11.949	4.66846	6.23802	8.35153	5.14426	6.6881
														19371	37	1	1	8.23976	10.0603	3.11879	5.14894	5.12714	5.47617	6.63801			18472	32	1	2	8.33411	10.2407	3.96391	5.29439	7.22415	5.89167	6.73119
														19562	38	1	1	6.47884	8.04855	3.1147	4.3327	5.69994	5.39094	6.76015			18472	32	2	2	8.12921	10.5783	3.76199	5.15432	6.93253	5.70652	6.66316
																											19025	34	1	2	8.41224	10.7565	3.6026	5.26396	6.09012	6.04521	6.23851
																											19025	34	2	2	6.5272	7.66417	3.1283	4.00778	5.40024	4.86857	6.52472
																											19562	38	2	2	6.21496	7.43299	2.53739	3.57819	4.4866	5.36321	5.94096
																											19965	39	1	2	8.7866	10.5752	4.16944	6.43372	6.93484	6.16203	6.55562
																											19965	39	2	2	9.17543	9.0483	3.0146	4.42051	5.78635	4.3679	6.36224

## Sheet: Layer index Foveola
	OCT scan number	Subject	Repeat	Group	ONL+IS	OS	RPE			OCT scan number	Person	Repeat	Group	ONL+IS	OS	RPE			OCT scan number	Person	Repeat	Group	ONL+IS	OS	RPE
Healthy	6	41	1	0	10.4641	7.20329	8.46293		MSON-	11184	33	1	1	6.86278	5.88534	7.38654		MSON+	12025	1	2	2	10.0608	6.87906	7.89516
	7	57	1	0	8.85473	6.108	7.50097			12025	1	1	1	10.7092	6.38416	7.58558			12138	2	1	2	5.24093	5.42017	7.67003
	11	42	1	0	8.48771	6.20722	8.92793			12099	19	1	1	9.7578	7.99031	6.81919			12138	2	2	2	9.79211	6.40263	7.09344
	13	55	1	0	7.63246	6.85877	7.62966			12150	3	1	1	6.26283	6.169	8.17878			12150	3	2	2	10.5597	7.48312	8.57454
	14	52	1	0	10.7974	5.56795	7.46005			12973	20	1	1	7.26621	6.61753	7.63312			12315	4	1	2	5.10643	5.16722	8.38867
	85	46	1	0	9.20921	6.64019	7.51232			13007	21	1	1	9.58307	6.36821	8.29655			12347	5	1	2	5.43852	6.03721	8.53179
	668	51	1	0	12.5262	6.78834	7.43201			13007	21	2	1	7.49025	5.60598	8.89131			12737	7	1	2	6.5909	5.36551	8.77575
	670	40	1	0	6.30582	5.8823	9.62585			13265	9	1	1	6.67445	5.3774	8.06167			12737	7	2	2	7.06261	7.01733	8.51902
	674	50	1	0	12.6715	7.16014	7.41844			13262	22	1	1	6.07555	5.50029	8.34038			12890	8	1	2	7.16755	6.23344	7.01756
	1457	56	1	0	11.2895	7.96601	7.77604			13356	10	1	1	10.2745	6.29665	7.41299			13265	9	2	2	6.4001	5.74007	8.28709
	1457	56	2	0	11.7909	7.63118	8.56168			13358	11	1	1	8.33664	6.11529	8.03378			13356	10	2	2	8.01808	6.13269	7.65171
	2157	64	1	0	10.5267	7.56589	8.42078			13458	12	1	1	9.67776	6.46582	8.16378			13358	11	2	2	10.0742	7.79269	7.93216
	2157	64	2	0	10.3535	6.9933	8.12688			13780	13	1	1	8.00652	5.93399	7.60565			13458	12	2	2	9.42068	7.0568	7.94944
	2259	62	1	0	11.3046	6.88545	7.67124			14605	23	1	1	9.97869	6.18854	9.08281			13780	13	2	2	7.62379	6.38002	7.57899
	2375	59	1	0	9.30088	5.69754	8.45459			14605	23	2	1	7.06898	5.85867	8.24466			14840	14	2	2	8.89696	6.16137	8.22011
	2447	48	1	0	9.85906	6.22781	7.63355			14840	14	1	1	7.75117	5.98019	8.5411			14880	15	2	2	7.31076	6.67774	7.58142
	2914	65	1	0	9.60926	7.30468	8.22692			14880	15	1	1	7.81932	6.61022	7.31894			15305	16	2	2	7.24247	5.8981	8.03802
	2914	65	2	0	10.3481	6.92662	7.59269			15305	16	1	1	6.88011	5.19764	8.12523			15371	17	1	2	5.9505	6.18425	6.42231
	2915	58	1	0	5.54558	6.47324	8.10709			17939	24	1	1	9.11671	5.94283	7.75278			15371	17	2	2	6.00177	5.7021	6.81131
	2928	44	1	0	6.56469	6.60694	7.38964			17939	24	2	1	9.49872	6.28695	7.83936			15411	18	1	2	7.91671	4.66016	6.92244
	2943	63	1	0	8.50282	6.80248	8.24518			18046	26	1	1	10.8536	6.85706	7.7789			15411	18	2	2	7.4021	5.01282	6.98282
	2952	60	1	0	9.4746	6.2759	8.12131			18076	29	1	1	7.91241	6.30187	7.74398			18045	25	1	2	9.41984	6.76565	7.51115
	2952	60	2	0	9.85527	6.64304	8.54172			18076	29	2	1	8.26974	5.18017	7.40854			18045	25	2	2	8.39274	5.12733	7.85826
	3028	49	1	0	7.11382	6.78272	8.95711			18249	35	1	1	7.99294	6.15394	7.89293			18046	26	2	2	10.9789	6.23627	7.5365
	3073	43	1	0	8.68667	6.09455	7.88385			18380	28	1	1	6.55009	5.50297	7.42295			18089	30	1	2	8.88435	6.05363	7.91321
	4137	67	1	0	7.87012	6.0064	7.45433			18380	28	2	1	7.55505	6.52313	7.38995			18089	30	2	2	8.44286	5.94842	7.73208
	4477	61	1	0	6.59157	5.9023	6.90857			18456	31	1	1	6.63043	5.11231	8.24813			18090	27	1	2	10.0613	6.12323	7.75022
	4477	61	2	0	6.88406	5.51292	7.2158			18456	31	2	1	8.53115	5.93553	7.38647			18090	27	2	2	8.10013	5.14515	8.17887
	7068	54	1	0	6.30945	5.94803	6.74819			19083	36	1	1	9.60255	7.37523	7.03967			18249	35	2	2	9.52306	6.33283	7.93097
										19371	37	1	1	6.01938	5.7709	7.7502			18472	32	1	2	7.97338	6.11805	7.73811
										19562	38	1	1	6.68276	5.05713	7.88904			18472	32	2	2	7.29878	5.60085	7.92764
																			19025	34	1	2	7.2666	7.12901	7.09532
																			19025	34	2	2	5.30403	6.34359	8.11626
																			19562	38	2	2	4.62633	4.79306	6.46256
																			19965	39	1	2	9.93705	7.29347	7.32
																			19965	39	2	2	7.89349	6.65279	6.95622

## Sheet: Layer index Fovea
	OCT scan number	Subject	Repeat	Group	RNFL	GCL+IPL	INL	OPL	ONL+IS	OS	RPE			OCT scan number	Person	Repeat	Group	RNFL	GCL+IPL	INL	OPL	ONL+IS	OS	RPE			OCT scan number	Person	Repeat	Group	RNFL	GCL+IPL	INL	OPL	ONL+IS	OS	RPE
Healthy	6	41	1	0	5.85295	16.1909	5.14406	10.0803	10.7171	5.43777	6.62747		MSON-	11184	33	1	1	3.89001	11.1631	3.47013	7.62415	6.20283	6.53352	6.64068		MSON+	12025	1	2	2	4.87841	12.7342	5.82123	10.0622	10.331	6.75672	7.42788
	7	57	1	0	5.08842	13.2566	4.52543	8.87843	8.43509	6.52008	6.18816			12025	1	1	1	5.79154	14.0508	5.60681	9.8777	10.4465	5.95443	7.36978			12138	2	1	2	3.9595	8.67108	3.40816	5.87708	5.8071	6.20351	6.66434
	11	42	1	0	4.67933	13.0339	4.0479	8.25308	8.91338	7.33833	7.00278			12099	19	1	1	5.94279	15.0858	5.40063	10.3169	9.22936	7.49924	6.17097			12138	2	2	2	4.89596	11.3839	5.76045	9.7948	9.00732	7.08169	6.69984
	13	55	1	0	4.10157	10.5755	3.12003	6.22776	7.25757	5.21967	6.24625			12150	3	1	1	5.18695	11.9167	3.742	9.62186	5.39252	7.0378	7.52078			12150	3	2	2	5.062	14.3106	5.5064	12.4587	8.60738	8.56546	6.63221
	14	52	1	0	6.75451	16.098	5.00508	12.1883	10.1287	4.95365	6.7061			12973	20	1	1	4.79989	11.0926	3.66301	8.74351	6.07888	6.20845	6.62138			12315	4	1	2	3.17935	8.54128	2.89699	5.63956	5.8732	5.99896	7.98936
	85	46	1	0	5.80143	16.2666	4.98652	10.6284	9.15953	6.01634	6.71076			13007	21	1	1	7.5538	17.3972	4.92254	13.4031	8.27282	5.17735	6.97819			12347	5	1	2	4.84661	10.5064	3.34086	5.29358	5.58737	6.07008	7.35073
	668	51	1	0	4.65063	14.882	4.65197	9.11622	11.5501	5.47881	6.24486			13007	21	2	1	6.16142	16.7449	4.49992	11.3011	7.35973	5.86875	7.14744			12737	7	1	2	5.1246	9.51913	3.50785	5.80824	6.92295	5.94601	7.85464
	670	40	1	0	6.15982	15.1424	4.31508	10.7727	6.66897	6.90083	7.93735			13265	9	1	1	4.89908	10.9515	3.10498	7.33806	5.81018	6.07345	6.71767			12737	7	2	2	6.01778	11.9663	4.94301	7.36231	7.62884	8.21477	7.10352
	674	50	1	0	4.8176	14.4026	4.83942	9.1401	11.4384	6.15833	6.33976			13262	22	1	1	4.15208	10.7476	3.399	7.11135	5.81445	6.02117	7.10034			12890	8	1	2	4.07689	11.2062	3.93163	7.97095	7.04281	5.85373	6.19716
	1457	56	1	0	6.82311	16.0668	5.78985	12.8028	10.112	7.36923	6.98752			13356	10	1	1	5.03637	13.4509	4.85894	9.70782	9.68538	4.98984	5.82145			13265	9	2	2	4.67821	10.9403	4.04898	7.56697	7.09051	6.87686	6.80884
	1457	56	2	0	5.77152	14.3343	4.523	11.0909	9.98281	6.47238	6.57816			13358	11	1	1	5.11462	14.1324	4.74545	10.618	7.72166	5.83232	7.5153			13356	10	2	2	4.81207	12.3533	4.41527	9.14595	8.34225	5.72011	6.64179
	2157	64	1	0	6.18054	18.2232	5.82899	11.715	9.89788	8.92989	7.22154			13458	12	1	1	4.68226	12.7026	4.39577	8.00594	9.34364	6.01287	6.0021			13358	11	2	2	3.99972	9.48836	4.86032	7.59948	9.44283	7.5981	6.62203
	2157	64	2	0	6.62911	17.8544	6.08186	12.1616	9.23836	8.69444	7.11868			13780	13	1	1	4.65271	12.1312	3.64963	8.12477	7.03218	5.48956	6.33145			13458	12	2	2	4.22948	12.3806	4.84002	8.77051	9.42282	7.49339	7.21486
	2259	62	1	0	5.85545	15.3627	5.04741	9.74153	9.87928	6.26097	6.99815			14605	23	1	1	5.36374	15.6115	4.83251	10.1112	9.42467	7.50445	6.91383			13780	13	2	2	4.51128	12.2546	3.85507	8.61291	6.54388	6.69003	6.61835
	2375	59	1	0	4.43	13.222	4.10034	8.49927	8.0966	5.81744	6.22282			14605	23	2	1	4.16997	13.381	4.1227	7.84964	7.60541	6.82785	6.83974			14840	14	2	2	4.49366	10.3193	3.64289	6.41778	8.46705	5.42099	6.12085
	2447	48	1	0	5.99007	17.6939	5.51225	12.25	9.08669	6.34253	6.79067			14840	14	1	1	3.91075	10.5928	3.86826	6.44498	8.04112	6.83789	6.43009			14880	15	2	2	4.36165	9.41474	3.91729	6.91461	7.16829	6.95869	6.53411
	2914	65	1	0	4.83351	14.2415	4.63978	8.8355	9.01704	7.86315	7.03597			14880	15	1	1	5.95327	11.9303	3.82737	6.8923	7.53249	7.0539	5.94579			15305	16	2	2	3.79947	9.4251	3.88177	7.20014	7.18032	6.73516	6.39868
	2914	65	2	0	4.74173	13.6764	4.35628	8.34139	9.37093	6.82172	6.36266			15305	16	1	1	4.66785	13.4346	4.64167	10.103	6.96627	5.88623	7.34168			15371	17	1	2	4.36477	8.11618	3.30075	6.62147	6.33724	5.63184	5.55933
	2915	58	1	0	4.6699	12.2468	3.85831	8.84017	5.40754	7.38913	7.14856			17939	24	1	1	6.80296	15.4969	4.7448	9.82345	8.46423	6.30614	6.64394			15371	17	2	2	4.13619	8.10532	2.85578	5.67734	6.22955	4.64889	5.65923
	2928	44	1	0	5.87073	12.5735	4.00905	8.95289	6.7668	6.30642	6.51244			17939	24	2	1	5.98847	16.0029	5.28333	10.4994	8.8768	6.66773	6.80282			15411	18	1	2	4.63271	9.92894	3.50501	7.90134	7.29439	3.95892	6.43423
	2943	63	1	0	5.67089	14.3084	4.07246	8.87087	7.95058	6.23515	7.26325			18046	26	1	1	6.83261	15.1508	5.15028	12.1621	10.126	7.60799	7.31798			15411	18	2	2	4.56695	10.7677	3.53094	8.59426	6.91195	4.25348	6.54595
	2952	60	1	0	5.292	13.1808	4.09824	8.59623	8.64898	6.20335	6.92909			18076	29	1	1	5.57265	12.6586	4.4573	8.17895	7.74267	5.78858	7.0853			18045	25	1	2	6.78584	14.4096	5.08566	8.45979	8.64471	6.61487	6.66359
	2952	60	2	0	4.73816	12.7559	4.19319	8.88718	9.01061	6.45822	7.75981			18076	29	2	1	6.5043	12.7438	3.79603	6.66352	8.51834	4.12843	6.79968			18045	25	2	2	4.90383	9.29476	4.27848	6.58516	7.99995	5.91914	7.08949
	3028	49	1	0	4.32334	12.2586	3.30346	7.00521	6.88814	7.16349	7.5169			18249	35	1	1	4.44427	13.254	3.56255	8.24988	7.64781	4.64114	6.37526			18046	26	2	2	7.41458	12.0822	5.03855	8.63138	10.5076	6.23064	6.54212
	3073	43	1	0	5.1486	14.3011	5.40656	11.2731	7.96118	6.33959	7.1394			18380	28	1	1	4.82513	12.0239	3.34274	6.88797	6.7066	4.86553	6.63381			18089	30	1	2	4.38388	10.6483	4.08627	8.39428	8.03581	5.62727	6.74002
	4137	67	1	0	4.43466	11.5927	3.67281	7.44375	8.02446	5.3517	6.15133			18380	28	2	1	5.69413	15.5321	4.64165	9.84477	7.60778	6.60688	6.44742			18089	30	2	2	5.05148	9.07239	4.11669	6.89199	8.32588	4.79465	6.40845
	4477	61	1	0	4.92745	11.9951	3.23058	5.82622	6.53449	5.4931	5.92407			18456	31	1	1	3.05616	8.9321	3.44993	6.22064	7.11032	5.47974	6.37043			18090	27	1	2	5.47005	13.3753	5.42805	10.8641	10.245	6.40215	6.76417
	4477	61	2	0	4.57476	12.1244	3.38751	5.90071	6.96999	5.92081	6.13478			18456	31	2	1	3.01008	9.37509	3.96525	6.76568	8.41813	5.25276	6.80828			18090	27	2	2	5.24523	13.4358	4.74259	10.85	7.74771	5.49488	6.77982
	7068	54	1	0	4.79543	11.2645	3.22088	5.7731	6.21057	5.03062	5.83376			19083	36	1	1	3.31874	10.0934	3.38558	6.56952	8.66824	6.18394	6.29132			18249	35	2	2	3.76827	12.4811	4.5266	8.62281	9.25192	4.4625	6.45875
														19371	37	1	1	3.91575	9.847	3.24636	7.50766	5.8377	6.15467	7.11534			18472	32	1	2	3.65084	10.1996	3.83402	6.78266	8.28507	5.7997	6.94619
														19562	38	1	1	3.24486	8.87704	3.22278	5.85107	6.619	5.31524	6.9467			18472	32	2	2	3.59839	9.893	3.43585	6.28008	7.19199	6.0971	6.84985
																											19025	34	1	2	3.90012	11.3929	3.43908	7.13528	6.96794	6.75213	6.49469
																											19025	34	2	2	2.92217	6.87977	2.78567	4.43762	5.72396	5.54922	6.88188
																											19562	38	2	2	3.02088	7.22255	2.46934	4.65698	4.97415	5.4614	6.07453
																											19965	39	1	2	5.09736	12.9535	4.91772	10.5393	9.01182	6.71832	7.02628
																											19965	39	2	2	3.45507	9.85414	3.23287	6.38435	7.7232	4.64935	6.7251

## Sheet: Layer index Parafovea
	OCT scan number	Subject	Repeat	Group	RNFL	GCL+IPL	INL	OPL	ONL+IS	OS	RPE			OCT scan number	Person	Repeat	Group	RNFL	GCL+IPL	INL	OPL	ONL+IS	OS	RPE			OCT scan number	Person	Repeat	Group	RNFL	GCL+IPL	INL	OPL	ONL+IS	OS	RPE
Healthy	6	41	1	0	11.2522	18.6302	5.83946	6.85588	10.0429	5.44888	5.47362		MSON-	11184	33	1	1	5.81913	10.7585	3.83526	5.68648	5.19999	6.36339	6.00201		MSON+	12025	1	2	2	6.60891	13.4233	6.18756	7.43761	8.86702	7.40153	6.70288
	7	57	1	0	9.77543	14.8628	4.7549	6.65435	7.70064	6.3161	6.29353			12025	1	1	1	8.82623	15.2297	6.11153	6.5471	8.87185	6.82038	6.8906			12138	2	1	2	5.24844	9.33544	3.61636	4.99194	5.31877	6.13055	6.03389
	11	42	1	0	8.74127	15.4785	4.69815	5.85704	8.98198	7.34786	6.48329			12099	19	1	1	8.75617	14.2403	5.39717	5.94701	7.58002	5.39895	6.51235			12138	2	2	2	6.62541	11.5833	6.87087	8.53221	8.69153	6.80942	6.16213
	13	55	1	0	8.2831	13.9117	3.58145	4.23448	6.19795	4.8199	5.38816			12150	3	1	1	7.83002	13.3183	4.27784	6.19214	4.79746	6.79122	6.64917			12150	3	2	2	8.12297	14.3729	5.71973	7.38417	6.96123	8.24702	5.74582
	14	52	1	0	9.96201	16.4159	4.87588	5.73679	8.8362	5.33615	6.03339			12973	20	1	1	7.96495	12.0913	3.97565	5.1075	5.79038	5.81625	6.03165			12315	4	1	2	5.87383	9.3495	3.56222	4.23648	5.92739	6.55483	7.40594
	85	46	1	0	9.02056	18.1378	5.88507	7.08435	8.99254	5.57939	6.11177			13007	21	1	1	8.88906	16.8488	5.1523	6.28667	8.19371	4.67279	6.96188			12347	5	1	2	7.60656	11.5753	3.6257	4.4692	5.75294	5.10722	6.83266
	668	51	1	0	9.86057	17.9991	5.01117	5.24174	8.84786	4.54924	5.76126			13007	21	2	1	8.73866	16.5485	5.2648	6.07521	7.13922	5.69206	5.98651			12737	7	1	2	6.42591	10.4605	3.98472	5.40976	6.56596	6.58512	6.71118
	670	40	1	0	9.90609	15.9511	4.67759	5.78972	5.85355	6.72442	6.85692			13265	9	1	1	8.04595	13.0852	3.60224	4.48484	5.92206	6.32433	5.47479			12737	7	2	2	6.61878	13.4279	5.34789	6.4524	7.64686	7.6515	6.35461
	674	50	1	0	9.44463	17.8176	5.37363	6.28167	10.7793	4.17067	6.15138			13262	22	1	1	7.304	11.0112	3.80445	5.12326	5.07061	6.23803	6.64446			12890	8	1	2	7.44323	12.8378	4.38963	5.51524	7.26571	5.51145	5.70925
	1457	56	1	0	11.1954	19.2698	5.43588	6.651	8.27586	6.08698	6.24286			13356	10	1	1	8.91501	15.8993	5.09402	5.83436	8.67281	5.01265	4.96082			13265	9	2	2	7.43749	12.1415	5.12285	6.34464	7.11952	6.99572	6.17994
	1457	56	2	0	11.3821	17.9837	5.0353	5.83191	8.63941	5.03927	6.00304			13358	11	1	1	8.01437	14.4281	4.60446	5.89897	6.50277	5.14692	6.75644			13356	10	2	2	7.86736	14.4552	4.78265	6.75962	7.54761	5.68335	5.67917
	2157	64	1	0	8.69567	18.7564	5.43266	7.98787	9.01648	8.58681	6.66838			13458	12	1	1	9.06117	15.2485	5.01367	5.4971	8.60341	5.75288	6.21386			13358	11	2	2	4.62547	10.7481	4.95562	5.45542	7.79028	6.55849	6.27822
	2157	64	2	0	9.54929	18.6252	6.06598	8.0487	8.92574	8.62513	6.49007			13780	13	1	1	10.0174	13.1965	3.78802	4.37694	5.9684	4.41628	5.98128			13458	12	2	2	7.35002	13.2148	5.53927	6.36263	8.72973	7.26559	6.58363
	2259	62	1	0	11.3152	18.906	5.57341	7.02611	8.45316	6.2957	6.7875			14605	23	1	1	9.02298	16.9237	5.31388	6.1806	8.72875	6.19926	6.26329			13780	13	2	2	8.51364	13.9081	3.92543	5.18323	5.81385	6.46481	6.16456
	2375	59	1	0	8.24992	15.5895	4.33145	6.10059	7.18676	5.49456	5.78137			14605	23	2	1	7.73779	14.749	4.33103	4.69177	6.72507	5.77492	6.15846			14840	14	2	2	7.85505	12.6247	4.09416	5.3352	7.38612	4.02063	5.38521
	2447	48	1	0	9.56599	19.7272	5.60719	8.22026	8.05522	5.89272	6.45655			14840	14	1	1	7.61324	13.0907	4.39655	5.83521	7.15662	6.16376	5.84716			14880	15	2	2	6.19809	9.62766	4.28716	5.21635	6.34171	5.93983	6.55799
	2914	65	1	0	8.37711	16.5869	5.28512	7.35721	8.31592	6.42197	6.88857			14880	15	1	1	8.72714	12.5349	4.13134	4.81213	6.7027	5.56475	6.03953			15305	16	2	2	5.48148	9.37751	4.42777	5.41663	6.54877	6.13272	5.97825
	2914	65	2	0	9.28992	16.7365	5.21563	7.12688	8.6157	5.62148	6.11802			15305	16	1	1	7.8776	14.2294	4.74486	7.27579	6.40232	4.92346	7.14292			15371	17	1	2	6.85873	8.93102	3.69954	3.92066	5.77339	5.32552	5.60745
	2915	58	1	0	8.52911	14.1057	3.99969	5.88406	5.00033	7.31481	6.13733			17939	24	1	1	9.21423	15.487	4.53072	6.18042	7.69094	5.60289	6.58169			15371	17	2	2	7.54053	9.35451	3.27386	4.00362	5.59888	4.63572	5.45171
	2928	44	1	0	8.7774	14.7784	4.33869	6.71271	6.69523	5.69655	6.12951			17939	24	2	1	9.72014	16.3297	5.12967	6.94053	8.03858	6.53492	6.00935			15411	18	1	2	8.30805	10.6246	3.61608	4.34444	6.10468	3.46171	5.67506
	2943	63	1	0	9.61552	16.2622	4.61818	5.26482	7.47492	5.19248	6.37211			18046	26	1	1	8.52741	16.885	5.9209	9.15252	8.90096	7.40074	6.24949			15411	18	2	2	8.5725	10.8483	3.33809	4.08194	5.59273	3.91269	6.4764
	2952	60	1	0	8.71235	15.5606	4.48471	5.22859	7.6428	6.27497	7.06376			18076	29	1	1	7.66007	14.057	4.82904	6.10229	7.43889	4.40027	6.83185			18045	25	1	2	8.47307	16.1256	5.22592	6.8896	7.12197	5.72193	6.70322
	2952	60	2	0	9.1126	15.833	4.55613	5.30607	8.06041	6.50759	7.22853			18076	29	2	1	8.13947	14.5276	4.52349	4.9862	7.35676	3.83846	6.00565			18045	25	2	2	5.32044	11.4185	4.84355	6.21757	7.33763	5.94512	6.61644
	3028	49	1	0	8.59029	14.4745	3.90144	5.19642	6.33597	6.2754	6.71028			18249	35	1	1	8.85089	14.3148	4.01276	4.85526	7.12297	4.4399	6.12702			18046	26	2	2	7.71427	12.3181	5.96451	6.88386	9.98933	5.56456	6.56382
	3073	43	1	0	9.48505	16.9312	6.02493	8.86422	7.37222	6.63167	6.34042			18380	28	1	1	7.61021	11.693	3.50595	4.59954	6.06952	5.03937	5.84952			18089	30	1	2	5.88548	9.9196	4.66142	6.21606	7.89539	5.4566	6.22246
	4137	67	1	0	8.58186	13.6121	4.45542	5.44326	7.65619	4.61622	5.67441			18380	28	2	1	8.21278	14.2264	4.25322	5.30882	6.64916	5.46384	6.01364			18089	30	2	2	6.14943	9.06874	4.25087	5.65629	7.92276	4.76428	5.75505
	4477	61	1	0	7.76634	14.3752	3.76001	4.46936	5.82436	4.89479	5.8791			18456	31	1	1	6.1646	10.0654	3.96511	4.24043	6.11294	5.85553	5.98485			18090	27	1	2	8.7951	15.8045	5.95407	7.7169	10.3887	6.10876	5.71283
	4477	61	2	0	8.49141	15.4602	4.13015	4.81952	6.21437	5.60804	5.9618			18456	31	2	1	5.52007	10.2803	4.49166	4.40923	7.23455	5.38415	6.15121			18090	27	2	2	8.00353	14.8622	5.23998	7.85859	6.45677	5.22218	6.28533
	7068	54	1	0	9.25543	11.6302	3.07568	4.08898	5.28711	4.56621	5.391			19083	36	1	1	7.05547	11.8565	3.90958	4.6454	7.19601	4.64251	6.44586			18249	35	2	2	6.97178	13.5292	5.23561	5.48563	8.28888	4.04463	6.3026
														19371	37	1	1	7.62103	12.2682	3.61656	5.17246	5.10852	5.83273	6.20674			18472	32	1	2	7.3054	11.8884	4.02741	5.04309	7.41893	5.51404	6.72977
														19562	38	1	1	6.05725	9.92619	3.62624	4.46562	6.0752	4.81617	6.96491			18472	32	2	2	6.75247	12.1207	3.80114	5.09554	7.12554	5.58645	6.3925
																											19025	34	1	2	6.80877	12.5591	3.87208	5.06409	6.18348	5.74761	5.88082
																											19025	34	2	2	5.46367	8.29163	3.0991	3.91931	5.57479	4.3962	6.51658
																											19562	38	2	2	5.49094	8.26629	2.69007	3.48236	4.70103	5.08669	5.90969
																											19965	39	1	2	7.72877	13.3622	5.17087	6.43237	7.44057	6.47741	6.40603
																											19965	39	2	2	8.46358	10.9271	3.58308	4.45906	5.75502	4.06771	6.10328

## Sheet: Layer index Perifovea
	OCT scan number	Subject	Repeat	Group	RNFL	GCL+IPL	INL	OPL	ONL+IS	OS	RPE			OCT scan number	Person	Repeat	Group	RNFL	GCL+IPL	INL	OPL	ONL+IS	OS	RPE			OCT scan number	Person	Repeat	Group	RNFL	GCL+IPL	INL	OPL	ONL+IS	OS	RPE
Healthy	6	41	1	0	15.0458	14.7348	5.31694	6.16313	8.67509	6.3884	6.32299		MSON-	11184	33	1	1	8.48757	7.82324	3.27145	4.05072	4.34443	6.13462	6.14501		MSON+	12025	1	2	2	8.88416	11.0155	5.13543	5.90276	7.98045	7.12579	6.4435
	7	57	1	0	13.495	11.731	4.44065	5.21463	7.45929	5.91541	6.38841			12025	1	1	1	11.5893	12.5188	4.75218	5.52122	7.3111	6.66904	6.43294			12138	2	1	2	6.8445	6.12466	2.80405	3.29135	4.24922	5.69271	6.11178
	11	42	1	0	12.2873	12.3968	4.26601	5.10397	7.77772	7.52435	6.77127			12099	19	1	1	12.6533	8.95401	4.05166	4.43111	6.61377	5.26476	6.50592			12138	2	2	2	8.82243	8.22684	4.49913	5.02472	6.33034	6.40847	6.23893
	13	55	1	0	11.8706	10.5314	2.99126	3.30564	4.90226	5.09834	5.5301			12150	3	1	1	11.9026	9.45548	3.37538	4.57157	3.82569	6.08643	6.66822			12150	3	2	2	10.1762	10.6589	4.39871	5.46976	6.08859	6.94941	6.26467
	14	52	1	0	14.5845	12.6384	4.45871	5.09415	8.11033	5.53159	6.03213			12973	20	1	1	11.5121	10.0755	3.39754	4.1281	4.64821	5.59068	5.82685			12315	4	1	2	7.89421	8.13393	3.44786	4.26647	6.1721	6.31993	7.22412
	85	46	1	0	12.8489	14.3625	5.04752	5.96859	8.16354	5.6151	6.23405			13007	21	1	1	12.1269	12.655	4.34347	4.9755	7.20854	4.86806	6.23261			12347	5	1	2	10.9757	8.19863	3.30115	3.47104	5.43135	4.66532	6.66655
	668	51	1	0	15.0112	13.8354	4.31358	4.52904	7.26653	4.95422	5.76902			13007	21	2	1	12.5018	13.0267	4.46007	4.82766	6.602	5.09756	5.82263			12737	7	1	2	9.24366	9.14655	3.87591	4.62821	6.28015	6.03775	6.73959
	670	40	1	0	13.8404	12.0902	3.46627	4.19465	5.29968	5.73632	6.74486			13265	9	1	1	12.2415	11.5643	3.61526	4.41514	5.87102	5.6464	6.19477			12737	7	2	2	10.5366	10.9801	4.85826	5.37307	7.14968	5.91261	6.74953
	674	50	1	0	16.4489	15.0709	4.86643	5.57032	8.43103	4.63566	5.7915			13262	22	1	1	9.47413	8.27394	3.29727	3.697	4.73491	5.50527	6.85328			12890	8	1	2	10.1846	10.5435	3.87477	4.48818	6.10707	5.24919	5.52828
	1457	56	1	0	15.4534	13.0685	4.10129	4.76823	6.87744	5.27259	6.30882			13356	10	1	1	12.8911	12.5599	4.37404	5.01543	7.29441	5.32065	5.59835			13265	9	2	2	9.67042	8.04566	4.13693	4.64983	5.96166	5.78726	6.68737
	1457	56	2	0	16.4735	12.8611	4.08831	4.64823	7.0028	4.79874	6.33718			13358	11	1	1	10.1003	8.84871	3.77934	4.28952	5.40126	4.968	7.26286			13356	10	2	2	9.97596	11.4649	4.24411	5.33165	6.68897	6.01576	5.79061
	2157	64	1	0	10.9515	12.7901	4.86315	5.91769	7.77259	7.88992	6.57793			13458	12	1	1	13.0952	12.488	4.64247	5.23378	7.90857	5.80363	7.06669			13358	11	2	2	4.95488	7.42432	3.83884	4.31898	6.72918	5.38735	6.91172
	2157	64	2	0	12.3974	13.1787	5.15079	5.65219	7.01488	7.86075	6.57961			13780	13	1	1	12.344	9.0275	3.11122	3.68265	5.17908	5.27556	6.41027			13458	12	2	2	9.38092	9.5652	4.44899	5.11295	7.46701	7.09694	6.6294
	2259	62	1	0	17.0317	14.152	4.65885	5.68726	6.87643	6.49271	5.82394			14605	23	1	1	12.1057	12.6646	4.22466	4.77406	7.11935	5.223	6.16719			13780	13	2	2	11.3673	9.39954	3.18104	3.6895	5.04652	5.94225	6.2922
	2375	59	1	0	14.3326	13.9415	4.23283	5.23196	6.63222	5.12343	5.86398			14605	23	2	1	10.3473	10.4136	3.42297	3.87308	5.48391	4.77035	6.78453			14840	14	2	2	11.526	10.6718	3.85413	4.44983	6.06091	4.73504	5.7981
	2447	48	1	0	14.4876	14.2409	4.61995	5.53112	7.1946	5.66024	6.92529			14840	14	1	1	10.8619	10.1607	3.6928	4.39367	5.47288	5.98863	5.83125			14880	15	2	2	7.6605	6.98718	3.19288	3.9883	5.22559	4.90365	6.45132
	2914	65	1	0	11.4412	12.4133	4.49669	5.22646	7.01262	5.89757	6.58325			14880	15	1	1	11.6036	9.70344	3.38518	3.87547	5.59329	5.01917	6.23985			15305	16	2	2	6.85748	6.83922	3.36649	3.96108	5.32653	5.111	6.15306
	2914	65	2	0	12.4793	12.4887	4.2389	5.04909	7.17655	5.31304	6.64439			15305	16	1	1	10.1852	10.1175	3.73913	4.77142	5.40949	4.65166	6.39031			15371	17	1	2	8.52077	7.34051	3.18007	3.7556	4.92636	6.02824	5.63231
	2915	58	1	0	13.175	12.4711	3.62044	4.27571	4.75438	6.52045	5.9227			17939	24	1	1	12.3102	10.6513	4.21692	5.00395	6.75866	5.19048	6.55761			15371	17	2	2	10.2565	8.44771	3.05121	3.49416	4.96398	5.19638	5.27255
	2928	44	1	0	12.898	12.5066	4.44429	5.55084	6.60899	5.89692	6.0539			17939	24	2	1	12.6387	10.9873	4.39285	5.40409	7.00635	5.87869	6.14138			15411	18	1	2	10.2687	8.02234	2.97523	3.59543	5.08742	3.75192	6.28286
	2943	63	1	0	12.0002	13.1484	4.23114	4.78698	7.32901	5.98713	6.47215			18046	26	1	1	10.8517	12.5748	5.25181	6.59553	8.30846	6.31055	6.43963			15411	18	2	2	10.4558	8.11666	2.72205	3.21888	4.78566	4.3645	6.08437
	2952	60	1	0	14.1478	12.5529	4.17478	4.67878	6.891	6.89216	6.69025			18076	29	1	1	11.1945	11.3642	4.27455	4.85952	6.13136	4.79681	6.1087			18045	25	1	2	10.6853	10.3457	4.11283	4.54171	6.20453	5.2459	6.67259
	2952	60	2	0	14.3878	13.6313	4.11784	4.73308	7.08763	6.35511	7.15322			18076	29	2	1	12.0223	11.1033	3.59818	4.26551	6.25109	4.39489	6.29675			18045	25	2	2	6.25142	9.22198	4.28589	4.99845	7.04303	5.14888	6.65363
	3028	49	1	0	12.9496	11.4347	3.64306	3.94626	5.86084	5.73993	6.6942			18249	35	1	1	13.3201	12.307	3.82966	4.51224	6.16541	5.8528	6.509			18046	26	2	2	9.52102	9.51119	4.97487	5.83613	8.36293	5.10627	6.50082
	3073	43	1	0	14.1488	14.1177	5.28526	6.53924	6.8926	6.43757	6.27061			18380	28	1	1	10.3886	8.4792	3.10526	3.82548	5.17471	4.56711	5.82746			18089	30	1	2	7.93718	7.70147	4.1017	5.12626	7.0383	5.42625	6.5604
	4137	67	1	0	13.4227	11.5795	4.05457	4.7928	6.40023	5.40789	5.32883			18380	28	2	1	11.6186	10.7344	3.64456	4.25463	5.55533	4.99769	5.87717			18089	30	2	2	8.06982	7.18217	3.80981	4.84701	6.94999	4.97795	6.00871
	4477	61	1	0	11.5359	10.9369	3.13359	3.5614	5.01684	4.87185	5.61552			18456	31	1	1	8.13266	8.26158	3.04183	3.50596	5.09196	6.51747	6.1375			18090	27	1	2	10.7951	12.6833	5.46735	6.18595	9.0841	5.54043	5.65179
	4477	61	2	0	12.2	11.7321	3.47001	3.948	5.21767	5.41737	5.44569			18456	31	2	1	7.81245	8.77583	3.79461	4.08111	6.25289	6.03939	6.13302			18090	27	2	2	12.1674	11.822	4.13055	5.28589	5.51189	5.14527	6.42651
	7068	54	1	0	12.511	8.66855	2.6963	3.21715	4.10486	5.19037	5.53064			19083	36	1	1	11.496	9.82346	3.43686	4.11169	5.69883	4.80325	6.28895			18249	35	2	2	9.76915	11.1788	4.50306	5.13503	7.70174	5.7836	6.78667
														19371	37	1	1	9.956	9.31656	2.92093	3.79562	4.60455	4.91979	6.359			18472	32	1	2	10.2426	9.64331	3.96761	4.51713	6.42588	6.06267	6.46816
														19562	38	1	1	7.69907	7.04766	2.88491	3.39173	4.87534	5.70065	6.4219			18472	32	2	2	10.2157	10.2431	3.8483	4.49925	6.64691	5.53388	6.48626
																											19025	34	1	2	10.372	9.8593	3.54463	4.26433	5.39411	5.60987	6.11096
																											19025	34	2	2	7.81724	7.70133	3.25142	3.79399	5.1682	4.46153	6.10582
																											19562	38	2	2	7.55499	7.20354	2.50789	2.98958	4.10561	5.49267	5.80372
																											19965	39	1	2	10.405	8.73325	3.56152	4.09531	5.15128	5.56763	6.2425
																											19965	39	2	2	11.3044	8.09104	2.73322	3.28118	4.39715	4.01019	6.16359
