# Supplementary material for: Investigating Tissue Optical Properties and Texture Descriptors of the Retina in Patients with Multiple Sclerosis
Source: PLoS One. 2015 Nov 30;10(11):e0143711. doi: 10.1371/journal.pone.0143711 (PMC4664388; doi:10.1371/journal.pone.0143711)
Supplement: S6 Table — Sheet 1. Distribution statistics of the total reflectance (dB) of intraretinal layers by study group represented as means ± SD and p values of the comparison between study groups. Sheet 2–6. The results organized by study groups and regions. Abbreviations used in the tables: std (standard deviation); H (Healthy subjects group); MSON- (eyes of patients with multiple sclerosis without optic neuritis in medical history); MSON+ (eyes of patients with multiple sclerosis with optic neuritis in medical history); RNFL (retinal nerve fiber layer); GCL+IPL, ganglion cell layer and inner plexiform layer complex; GCC (ganglion cell complex. the RNFL and GCL+IPL layers together); INL, inner nuclear layer; OPL, outer plexiform layer; ONL+IS, combined outer nuclear layer and inner segment of photoreceptors; OS, outer segment of photoreceptors; RPE, retinal pigment epithelial layer. (XLSX) [file pone.0143711.s006.xlsx]

## Sheet: Total Reflectance (dB) NRPE
Distribution statistics of the fractal dimension (a.u.) of intraretinal layers by study group represented as means ± SD and p values of the comparison between study groups.
Abbreviations: std (standard deviation); H (Healthy subjects group); MSON- (eyes of patients with multiple sclerosis without optic neuritis in medical history); MSON+ (eyes of patients with multiple sclerosis with optic neuritis in medical history); RNFL (retinal nerve fiber layer); GCL+IPL, ganglion cell layer and inner plexiform layer complex; GCC (ganglion cell complex. the RNFL and GCL+IPL la…
Total Reflectance (dB)			ON-		ON+		Healthy vs. ON-	Healthy vs. ON+	ON- vs. ON+
Across All Macular Regions	mean	std	mean	std	mean	std	p	p	p
RNFL	21.5231	0.262217	19.903	0.255	18.5424	0.27698	0	0	0
GCL+IPL	22.4997	0.287211	20.765	0.275571	19.6198	0.299166	0	0	0.001
INL	13.0271	0.296443	12.0958	0.289767	12.1749	0.314298	0.0261451	0.0517058	0.838491
OPL	14.3034	0.28621	13.5206	0.275196	13.4795	0.298851	0.0483936	0.0486731	0.902521
ONL+IS	16.9808	0.319604	15.9887	0.313339	16.2784	0.338417	0.0287336	0.135287	0.507372
OS	15.8861	0.209608	15.2981	0.202372	15.1989	0.219856	0.0437875	0.0257076	0.693968
RPE	16.426	0.0977415	16.5789	0.092682	16.453	0.100352	0.248619	0.845963	0.231024
GCC	45.717	0.53255	42.1395	0.513517	39.3973	0.557828	0	0	0
Foveolar Region
ONL+IS	19.178	0.337769	18.0587	0.329287	18.048	0.35752	0.0189293	0.0240389	0.980375
OS	16.5452	0.172974	15.858	0.169473	16.0005	0.18344	0.00544091	0.0336595	0.539922
RPE	18.1062	0.122492	18.194	0.117063	17.927	0.126994	0.598861	0.309469	0.0565377
Foveal Region
RNFL	14.8689	0.323921	14.0066	0.308752	13.4074	0.334753	0.0525481	0.00218222	0.0981318
GCL+IPL	23.2992	0.274316	22.114	0.266641	20.9158	0.289653	0.00239516	5.49785e-08	0.000792321
INL	13.2879	0.300124	12.5665	0.293078	12.4952	0.318033	0.0865916	0.073	0.8549
OPL	19.424	0.362282	18.6115	0.35078	17.8213	0.381124	0.106462	0.00300902	0.0777968
ONL+IS	18.8416	0.29067	17.8537	0.281867	18.0796	0.306244	0.0156412	0.0740803	0.53017
OS	16.407	0.254	15.9878	0.24778	15.9376	0.268812	0.236064	0.20651	0.87937
RPE	16.882	0.114	17.0148	0.111977	16.8194	0.121371	0.406068	0.708	0.199284
GCC	38.1576	0.561589	36.1155	0.540075	34.335	0.58651	0.009	0	0.008
Parafoveal Region
RNFL	19.8781	0.260843	18.5504	0.252611	17.3406	0.274463	0	0	0
GCL+IPL	24.5841	0.263299	23.0495	0.252714	21.8047	0.274367	0	0	0
INL	14.1437	0.275699	13.4423	0.26921	13.4714	0.29214	0.0699682	0.0975752	0.935312
OPL	16.1747	0.30151	15.4061	0.291309	15.3505	0.31649	0.0665991	0.0619073	0.878655
ONL+IS	18.1204	0.29245	17.2304	0.285435	17.484	0.31	0.0309085	0.139	0.503303
OS	15.856	0.279	15.5209	0.271688	15.4652	0.295007	0.38783	0.338074	0.875917
RPE	16.4086	0.110408	16.4962	0.10822	16.3667	0.117026	0.570421	0.795	0.387
GCC	44.4732	0.486984	41.6131	0.468611	39.1109	0.50894	0	0	0
Perifoveal Region
RNFL	23.2033	0.288276	21.3436	0.28072	19.8309	0.304865	0	0	0
GCL+IPL	22.4997	0.287211	20.765	0.275571	19.6198	0.299166	0	0	0.001
INL	13.0271	0.296443	12.0958	0.289767	12.1749	0.314298	0.026145	0.051706	0.838491
OPL	14.3034	0.28621	13.5206	0.275196	13.4795	0.298851	0.0483936	0.048673	0.902521
ONL+IS	16.9808	0.319604	15.9887	0.313339	16.2784	0.338417	0.0287336	0.135287	0.507372
OS	15.8861	0.209608	15.2981	0.202372	15.1989	0.219856	0.0437875	0.0257076	0.693968
RPE	16.426	0.0977415	16.5789	0.092682	16.453	0.100352	0.249	0.846	0.231
GCC	45.717	0.533	42.139	0.514	39.397	0.558	0	0	0

## Sheet: Total Reflectance all regions
	OCT scan number	Subject	Repeat	Group	RNFL	GCL+IPL	INL	OPL	ONL+IS	OS	RPE			OCT scan number	Person	Repeat	Group	RNFL	GCL+IPL	INL	OPL	ONL+IS	OS	RPE			OCT scan number	Person	Repeat	Group	RNFL	GCL+IPL	INL	OPL	ONL+IS	OS	RPE
Healthy	6	41	1	0	22.6636	24.7077	15.3292	18.0088	20.2263	16.1885	16.6379		MSON-	11184	33	1	1	17.7304	19.6805	11.1773	15.0762	14.6893	16.3715	16.3966		MSON+	12025	1	2	2	18.1204	21.7785	15.0821	17.6407	19.2489	17.2334	16.9446
	7	57	1	0	21.6953	22.7139	13.7351	16.9173	18.4555	16.3569	16.6076			12025	1	1	1	20.2942	22.8851	14.6911	17.1869	19.053	16.5115	16.9772			12138	2	1	2	16.3704	17.9162	10.4368	13.3945	14.4349	15.9837	16.5298
	11	42	1	0	21.0814	23.2634	13.5195	16.5638	19.1736	18.054	17.4624			12099	19	1	1	20.9309	21.4891	13.6525	16.5629	18.0874	16.046	16.5193			12138	2	2	2	18.2737	20.059	14.851	17.3928	18.11	16.8565	16.4588
	13	55	1	0	20.6057	21.8278	10.6954	13.3586	16.1281	14.9408	15.8971			12150	3	1	1	20.4361	21.1065	11.6754	16.4387	13.6108	16.6268	17.2551			12150	3	2	2	19.6553	22.3342	14.3626	18.4935	18.1323	18.1269	16.5052
	14	52	1	0	22.5992	23.8537	14.1963	17.9233	19.7595	15.2927	16.6355			12973	20	1	1	20.6058	21.558	11.9763	15.8202	15.5199	16.2085	16.6045			12315	4	1	2	16.848	18.9878	10.9701	13.7736	15.9275	16.2346	17.8928
	85	46	1	0	21.1207	24.3706	14.8641	18.0186	19.2203	15.7048	16.5881			13007	21	1	1	21.2356	23.7826	13.8501	18.1962	18.3487	14.4838	16.9387			12347	5	1	2	19.7084	19.6999	10.8255	12.6917	15.1225	14.6345	17.1386
	668	51	1	0	22.8479	24.4266	14.0539	16.2779	19.8416	14.9696	16.2643			13007	21	2	1	21.3877	23.9411	14.0077	17.4055	17.3791	15.2471	16.6067			12737	7	1	2	19.0066	20.1782	12.2851	14.7512	16.8673	16.2081	17.6506
	670	40	1	0	21.6506	23.0457	12.205	16.5408	15.725	16.2922	17.5901			13265	9	1	1	20.9194	22.3463	11.8368	15.2656	16.2702	16.195	16.7385			12737	7	2	2	19.8396	21.7217	14.3047	16.1349	17.6653	17.1454	17.0528
	674	50	1	0	23.1005	24.4457	14.5331	17.091	20.4331	14.689	16.171			13262	22	1	1	18.3946	19.7601	11.0313	14.2223	14.5854	15.5372	17.1406			12890	8	1	2	19.0366	21.5326	12.5948	15.6414	16.9221	15.3141	15.7589
	1457	56	1	0	22.6342	23.9974	13.9436	17.9524	18.7846	16.2082	16.7154			13356	10	1	1	21.3178	23.3563	14.0396	16.9326	19.0789	14.9904	15.6111			13265	9	2	2	18.7665	19.9134	13.1048	15.6264	16.5795	16.3053	16.8413
	1457	56	2	0	23.2424	23.702	13.417	17.1333	19.0171	15.2721	16.6887			13358	11	1	1	19.0479	21.1428	12.5749	16.4164	16.3624	14.7118	17.43			13356	10	2	2	19.3435	22.5097	13.5512	17.1777	17.9609	15.9571	16.2684
	2157	64	1	0	20.1514	24.0723	14.6824	18.4769	19.226	18.7335	17.089			13458	12	1	1	21.1941	23.0648	14.1022	16.3504	19.2567	16.0179	17.0762			13358	11	2	2	13.8511	18.996	12.9445	15.1524	18.2579	16.3976	16.92
	2157	64	2	0	21.9154	24.5257	15.9954	18.75	18.7992	18.7663	17.1624			13780	13	1	1	21.4318	21.5892	11.6259	15.2358	16.5601	15.2983	17.0303			13458	12	2	2	18.4526	21.1814	14.0007	16.594	18.8565	17.5939	17.1054
	2259	62	1	0	23.4852	24.4849	14.5104	17.6321	18.891	16.6915	16.6771			14605	23	1	1	20.6811	23.532	13.7011	16.8686	18.7234	16.1235	16.7455			13780	13	2	2	20.5338	21.7896	11.7988	15.6866	16.0982	16.8241	17.003
	2375	59	1	0	21.8583	23.5325	13.0245	16.5097	17.7111	15.1281	16.1425			14605	23	2	1	19.178	21.9596	11.9174	14.6701	16.4573	15.2924	16.9244			14840	14	2	2	20.6714	21.767	12.6672	15.0664	17.7855	14.4844	16.1585
	2447	48	1	0	22.036	24.5303	14.3542	18.4029	18.4303	15.7839	17.006			14840	14	1	1	20.0015	21.5785	12.609	15.1904	17.1712	16.638	16.4638			14880	15	2	2	17.1477	18.5876	11.494	14.5834	16.1315	15.6473	16.7164
	2914	65	1	0	20.1017	23.1547	13.8415	16.9326	18.4213	16.8197	17.0853			14880	15	1	1	20.7052	21.2041	11.7485	14.3631	16.6926	15.7019	16.2584			15305	16	2	2	16.2277	18.4462	11.8141	14.8045	16.2708	15.7111	16.4098
	2914	65	2	0	20.9152	23.2502	13.5484	16.5966	18.7639	15.8181	16.7197			15305	16	1	1	19.2364	21.7436	12.6812	16.9933	16.0312	14.3968	17.0406			15371	17	1	2	18.2731	18.7732	11.2985	14.1052	15.6439	16.0186	15.7407
	2915	58	1	0	21.2113	22.7187	12.0054	15.8508	14.4229	17.171	16.5263			17939	24	1	1	21.2918	22.5852	13.3689	16.9297	18.0167	15.4548	16.8846			15371	17	2	2	19.636	19.6204	10.6305	13.3503	15.582	14.7192	15.5254
	2928	44	1	0	21.569	23.1963	13.6465	17.3682	17.2228	16.3003	16.6221			17939	24	2	1	21.3451	22.8453	13.969	17.5227	18.2931	16.307	16.4592			15411	18	1	2	19.5436	19.6205	10.6271	14.375	16.0591	12.0709	16.3124
	2943	63	1	0	20.744	23.4162	13.0744	16.0802	18.007	15.8923	16.9707			18046	26	1	1	20.3625	23.3747	15.0447	19.2318	19.5651	17.1787	16.9287			15411	18	2	2	19.6845	19.8896	10.1475	14.3499	15.5734	13.1269	16.4463
	2952	60	1	0	21.7634	23.1916	13.2061	16.1163	18.3214	16.9579	17.3522			18076	29	1	1	20.7261	22.4128	13.6072	16.2448	17.3445	14.6587	16.9086			18045	25	1	2	20.2548	22.1332	13.4448	16.0118	17.4438	15.5186	16.7653
	2952	60	2	0	21.8053	23.6064	13.2122	16.2832	18.6464	16.8228	17.9306			18076	29	2	1	21.3566	22.3806	12.3473	14.7619	17.7426	13.2004	16.7604			18045	25	2	2	15.8955	20.0284	13.18	15.3762	17.7079	15.0609	16.933
	3028	49	1	0	20.8946	22.1776	11.5918	14.529	16.3788	16.362	17.3141			18249	35	1	1	21.3194	22.9307	12.3102	15.6543	17.3041	15.0138	16.7581			18046	26	2	2	19.7556	21.3419	15.1759	17.4524	20.1695	15.5913	17.0039
	3073	43	1	0	21.8778	23.9814	15.3118	18.9554	17.8623	16.6327	16.8793			18380	28	1	1	19.5201	20.4148	10.7281	14.2328	15.8387	14.1145	16.2274			18089	30	1	2	17.5262	19.3911	13.0313	16.4403	18.0501	15.2999	16.8475
	4137	67	1	0	21.3363	22.2319	12.8098	15.6465	17.6425	15.01	15.6796			18380	28	2	1	20.3092	22.3048	12.3777	16.0816	16.5647	15.3639	16.1138			18089	30	2	2	17.7899	18.5027	12.4334	15.3754	18.0377	14.2989	16.1915
	4477	61	1	0	20.7557	22.3221	11.1554	13.5509	15.7469	14.8251	15.8989			18456	31	1	1	17.7094	19.7255	11.2779	13.7044	16.1978	16.4175	16.6678			18090	27	1	2	20.7002	24.4899	18.7156	20.1086	22.898	16.3749	16.4904
	4477	61	2	0	21.1835	22.8232	11.9345	14.1002	16.2185	15.6465	15.9244			18456	31	2	1	17.1197	20.1199	12.8243	14.5792	17.8315	15.8751	16.7752			18090	27	2	2	20.4819	22.594	13.4986	17.7919	16.6069	14.7975	16.7227
	7068	54	1	0	21.9302	21.2206	10.5594	13.5071	15.1435	15.2398	16.0573			19083	36	1	1	20.0289	21.2307	11.883	14.6531	17.6781	15.2254	16.7914			18249	35	2	2	19.0014	22.2175	14.0512	16.4297	18.9797	14.7467	16.9773
														19371	37	1	1	19.2363	20.8971	10.7216	14.9864	14.9453	15.4776	17.1104			18472	32	1	2	19.0866	20.7995	12.5467	15.0199	17.6787	15.8949	17.0228
														19562	38	1	1	17.5762	19.4021	11.1581	13.9206	16.2632	15.7592	17.6509			18472	32	2	2	18.7311	20.9778	11.9903	14.6731	17.2517	15.5396	16.8587
																											19025	34	1	2	19.0701	21.2203	11.7014	14.9676	16.2156	16.127	16.3632
																											19025	34	2	2	17.0017	18.3421	10.5648	12.6848	15.2447	14.3119	16.8273
																											19562	38	2	2	17.2503	18.8207	9.43785	12.3525	14.3017	15.8601	16.5827
																											19965	39	1	2	19.7136	21.2338	13.1342	16.7523	17.3801	16.3935	16.8865
																											19965	39	2	2	20.5799	20.2121	10.6197	13.6582	15.9631	13.5487	16.8347

## Sheet: Total reflectance NRPE Foveola
	OCT scan number	Subject	Repeat	Group	ONL+IS	OS	RPE			OCT scan number	Person	Repeat	Group	ONL+IS	OS	RPE			OCT scan number	Person	Repeat	Group	ONL+IS	OS	RPE
Healthy	6	41	1	0	20.7661	17.5108	18.868		MSON-	11184	33	1	1	16.9762	15.6321	17.5868		MSON+	12025	1	2	2	20.205	16.8968	18.0901
	7	57	1	0	19.0858	15.8616	17.6406			12025	1	1	1	20.8306	16.3341	17.8205			12138	2	1	2	14.6418	14.9135	17.9111
	11	42	1	0	18.8883	16.1622	19.2746			12099	19	1	1	19.9957	18.259	16.8619			12138	2	2	2	19.9414	16.2491	17.1364
	13	55	1	0	18.2661	17.2964	18.1956			12150	3	1	1	16.0872	15.9815	18.4284			12150	3	2	2	20.6935	17.6954	18.8673
	14	52	1	0	20.8472	15.0938	17.6083			12973	20	1	1	17.8398	16.9702	18.1483			12315	4	1	2	14.517	14.5501	18.7628
	85	46	1	0	19.4855	16.6387	17.7043			13007	21	1	1	19.8739	16.3163	18.6075			12347	5	1	2	15.0335	15.9392	18.9185
	668	51	1	0	22.1337	16.8029	17.5959			13007	21	2	1	17.7162	15.1878	19.1912			12737	7	1	2	16.6729	14.8715	19.127
	670	40	1	0	16.383	15.7477	19.995			13265	9	1	1	17.0842	15.1788	18.6053			12737	7	2	2	17.2175	17.1684	18.8363
	674	50	1	0	22.257	17.3143	17.6003			13262	22	1	1	15.828	14.978	18.5875			12890	8	1	2	17.2848	16.0533	17.085
	1457	56	1	0	21.2687	18.2403	18.0156			13356	10	1	1	20.3421	16.0913	17.5032			13265	9	2	2	16.3198	15.3824	18.5456
	1457	56	2	0	21.6642	17.8894	18.8661			13358	11	1	1	18.5712	15.8694	18.2384			13356	10	2	2	18.2937	15.9595	17.8741
	2157	64	1	0	20.6085	17.7341	18.6571			13458	12	1	1	20.033	16.5403	18.5217			13358	11	2	2	20.426	18.172	18.3035
	2157	64	2	0	20.5301	17.1108	18.3912			13780	13	1	1	18.5784	15.9158	18.106			13458	12	2	2	19.7828	17.2718	18.2881
	2259	62	1	0	21.3335	17.0289	17.9494			14605	23	1	1	20.3284	16.1736	19.4539			13780	13	2	2	18.0836	16.5309	17.9674
	2375	59	1	0	19.5874	15.3245	18.742			14605	23	2	1	17.1815	15.5578	18.5178			14840	14	2	2	19.3326	16.1484	18.6296
	2447	48	1	0	20.0775	16.097	17.8409			14840	14	1	1	18.1894	15.94	18.9954			14880	15	2	2	17.6248	16.8419	17.8995
	2914	65	1	0	19.8706	17.4974	18.5225			14880	15	1	1	18.0786	16.617	17.4866			15305	16	2	2	17.4441	15.6561	18.3278
	2914	65	2	0	20.5724	17.0701	17.8464			15305	16	1	1	16.8983	14.4547	18.3282			15371	17	1	2	15.8018	16.1321	16.4266
	2915	58	1	0	14.9993	16.342	18.2901			17939	24	1	1	19.359	15.6426	17.9518			15371	17	2	2	15.7307	15.2881	16.8228
	2928	44	1	0	16.6216	16.6817	17.6107			17939	24	2	1	19.7797	16.1745	18.0948			15411	18	1	2	18.1588	13.5514	16.9809
	2943	63	1	0	18.8374	16.904	18.5533			18046	26	1	1	20.9512	16.9493	18.0339			15411	18	2	2	17.6831	14.2883	17.1275
	2952	60	1	0	19.8388	16.2356	18.4675			18076	29	1	1	18.3028	16.2858	18.0862			18045	25	1	2	19.6469	16.7725	17.6708
	2952	60	2	0	20.068	16.6388	18.818			18076	29	2	1	18.8235	14.7457	17.863			18045	25	2	2	18.6537	14.3469	18.0551
	3028	49	1	0	17.2723	16.8468	19.2276			18249	35	1	1	18.3369	16.0537	18.1897			18046	26	2	2	21.0216	16.0863	17.7199
	3073	43	1	0	19.0217	15.9348	18.1617			18380	28	1	1	16.9461	15.4372	17.9623			18089	30	1	2	19.1905	15.8621	18.1781
	4137	67	1	0	18.2442	15.8682	17.7318			18380	28	2	1	17.8907	16.619	17.6687			18089	30	2	2	18.8004	15.7408	18.0012
	4477	61	1	0	16.5628	15.6008	16.9486			18456	31	1	1	16.6546	14.369	18.5205			18090	27	1	2	21.0504	16.4705	18.4344
	4477	61	2	0	17.0579	15.0945	17.4309			18456	31	2	1	19.0389	15.8862	17.7285			18090	27	2	2	18.4165	14.4913	18.4689
	7068	54	1	0	16.4847	15.9699	17.0221			19083	36	1	1	19.8662	17.5738	17.137			18249	35	2	2	19.9479	16.3643	18.33
										19371	37	1	1	15.9523	15.5546	18.0957			18472	32	1	2	18.2116	15.8963	17.9355
										19562	38	1	1	16.9451	14.5179	18.3368			18472	32	2	2	17.4338	15.1328	18.1414
																			19025	34	1	2	17.5773	17.3982	17.3211
																			19025	34	2	2	14.8027	16.3592	18.4491
																			19562	38	2	2	14.053	14.146	16.6713
																			19965	39	1	2	20.2108	17.5157	17.5279
																			19965	39	2	2	18.1967	16.6927	17.0775

## Sheet: Total Reflectance Fovea
	OCT scan number	Subject	Repeat	Group	RNFL	GCL+IPL	INL	OPL	ONL+IS	OS	RPE			OCT scan number	Person	Repeat	Group	RNFL	GCL+IPL	INL	OPL	ONL+IS	OS	RPE			OCT scan number	Person	Repeat	Group	RNFL	GCL+IPL	INL	OPL	ONL+IS	OS	RPE
Healthy	6	41	1	0	15.7628	24.5687	14.6015	20.3093	20.913	15.0397	16.7019		MSON-	11184	33	1	1	12.3117	21.3463	11.2335	17.963	16.2358	16.6878	16.7814		MSON+	12025	1	2	2	13.9839	22.3013	15.4998	20.215	20.4765	16.7832	17.6059
	7	57	1	0	14.9625	23.1633	13.8461	19.4503	19.0767	16.8342	16.315			12025	1	1	1	15.5097	23.2045	15.2343	20.0579	20.5954	15.7094	17.5498			12138	2	1	2	12.6042	19.3739	11.241	15.9053	15.7692	16.3525	16.8777
	11	42	1	0	14.1256	23.0001	12.8148	18.865	19.5841	17.9144	17.4288			12099	19	1	1	15.9445	23.9645	15.0401	20.5712	19.6323	17.8406	16.1188			12138	2	2	2	14.3927	21.6287	15.6963	20.1032	19.4351	17.3581	16.8344
	13	55	1	0	12.6253	20.8123	10.2038	16.1317	17.5081	14.6446	16.1767			12150	3	1	1	14.7139	21.9242	11.7975	19.9926	14.9901	17.2789	17.8428			12150	3	2	2	14.5954	23.6056	15.2797	22.2653	19.1248	19.0834	16.8032
	14	52	1	0	17.1363	24.6453	14.474	22.0739	20.5132	14.302	16.8827			12973	20	1	1	14.3243	21.6148	11.9651	19.3919	16.2681	16.4385	16.9577			12315	4	1	2	10.3222	18.8922	9.49638	15.3143	15.6677	15.8408	18.3126
	85	46	1	0	15.8794	24.7635	14.4776	20.8793	19.6658	15.997	16.9123			13007	21	1	1	18.1018	25.2521	14.2595	22.9458	18.7114	14.6374	17.2112			12347	5	1	2	14.0605	20.7687	10.806	14.7293	15.2805	15.9917	17.6282
	668	51	1	0	13.6868	23.7592	13.6715	19.4146	21.4982	15.0112	16.1268			13007	21	2	1	16.2696	24.9815	13.5922	21.5286	17.7827	15.7938	17.4664			12737	7	1	2	14.6222	20.1451	11.454	15.702	17.2725	15.9275	18.3298
	670	40	1	0	16.1689	24.0221	13.103	21.0003	16.8927	17.1692	18.3502			13265	9	1	1	14.835	21.7031	10.7427	17.908	16.0061	16.3449	17.1475			12737	7	2	2	16.0397	21.8481	14.1796	17.5524	17.8951	18.546	17.2505
	674	50	1	0	13.849	23.3736	13.9052	19.3209	21.3337	15.9617	16.1886			13262	22	1	1	12.6962	20.9467	10.9446	17.2625	15.5814	15.887	17.2709			12890	8	1	2	12.632	21.392	12.326	18.3671	17.3022	15.6839	16.1651
	1457	56	1	0	17.1057	24.5158	15.6546	22.5569	20.4641	17.7116	17.2275			13356	10	1	1	14.4642	22.9563	14.0886	19.9385	20.0017	14.2493	15.5407			13265	9	2	2	13.7574	21.1077	12.4673	17.7713	17.274	17.0081	16.8917
	1457	56	2	0	15.7702	23.6506	13.6346	21.2715	20.4174	16.6333	16.7461			13358	11	1	1	14.401	23.2254	13.7347	20.6367	17.9219	15.4809	17.6706			13356	10	2	2	14.2102	22.3744	13.4366	19.6033	18.8617	15.5696	16.8468
	2157	64	1	0	16.2891	25.6575	15.7497	21.6674	20.284	19.3935	17.4966			13458	12	1	1	13.9517	22.6276	13.3983	18.4979	19.897	16.0567	16.0043			13358	11	2	2	12.4134	19.9356	14.1208	17.9707	19.8813	18.001	16.7592
	2157	64	2	0	17.1068	25.6801	16.2772	22.1131	19.8555	19.3206	17.5182			13780	13	1	1	14.5006	22.7372	12.3124	19.1317	17.9015	15.7358	16.923			13458	12	2	2	12.9842	22.2455	14.1411	19.219	19.8689	17.869	17.5065
	2259	62	1	0	15.8541	24.2095	14.5539	20.1432	20.2753	16.3148	17.2386			14605	23	1	1	15.0941	24.3292	14.1545	20.4619	19.8854	17.9179	17.1705			13780	13	2	2	14.2306	22.8207	12.7727	19.7254	17.3025	17.4502	17.3166
	2375	59	1	0	13.284	22.7941	12.6257	18.9047	18.5038	15.634	16.1779			14605	23	2	1	12.8241	22.8803	12.6492	18.1521	17.9315	16.9966	16.9718			14840	14	2	2	13.7397	20.8862	11.8569	16.5554	19.006	15.1146	16.1245
	2447	48	1	0	15.8284	25.2137	15.086	21.969	19.4071	16.2934	16.8552			14840	14	1	1	12.7671	21.2998	12.5568	16.778	18.773	17.3251	16.7666			14880	15	2	2	13.468	19.9716	12.348	17.2763	17.5766	17.3358	16.7099
	2914	65	1	0	14.1245	23.4754	13.7273	19.2628	19.4767	18.287	17.291			14880	15	1	1	16.0053	22.0483	12.1719	17.1625	17.9732	17.4005	15.876			15305	16	2	2	12.21	20.0199	12.2968	17.6529	17.607	17.0593	16.5443
	2914	65	2	0	13.9433	23.0968	13.1583	18.6832	19.748	16.9869	16.348			15305	16	1	1	13.6781	22.8637	13.6143	20.2599	17.1019	15.629	17.5303			15371	17	1	2	13.8452	19.0509	11.2616	17.0354	16.7215	15.6791	15.5046
	2915	58	1	0	13.6859	22.0749	12.0378	19.164	14.9471	17.6626	17.3216			17939	24	1	1	17.2649	24.3408	14.0865	20.1952	18.9518	16.3999	16.8172			15371	17	2	2	13.0128	18.8154	9.75766	15.5855	16.4233	13.8636	15.5439
	2928	44	1	0	16.4165	22.9773	13.0426	19.6203	17.3196	16.6835	16.8918			17939	24	2	1	15.8689	24.349	14.7335	20.5787	19.161	16.6929	16.8383			15411	18	1	2	13.6416	20.2537	11.2078	18.1784	17.533	12.2272	16.4
	2943	63	1	0	15.5108	23.5059	12.5974	19.2037	18.329	16.2104	17.4973			18046	26	1	1	17.2476	23.9884	14.6403	22.0186	20.4598	17.9653	17.5979			15411	18	2	2	13.6347	21.0308	11.3491	18.9253	17.0923	12.873	16.6054
	2952	60	1	0	15.3099	23.0421	12.9217	19.2373	19.2442	16.4389	17.2701			18076	29	1	1	15.4909	22.5316	13.4482	18.7103	18.2511	15.7011	17.4303			18045	25	1	2	16.9084	23.4593	14.4721	18.7579	18.9886	16.6756	16.6961
	2952	60	2	0	14.355	22.8622	13.1729	19.4974	19.6608	16.8835	18.2333			18076	29	2	1	16.8961	22.5238	12.0224	16.8321	18.9697	12.6714	16.9884			18045	25	2	2	14.2338	19.5992	12.8479	16.523	18.2569	15.6444	17.1873
	3028	49	1	0	13.096	22.1842	10.7913	17.2952	17.1541	17.4882	17.859			18249	35	1	1	13.3092	22.7928	11.3722	18.5826	17.9507	13.6049	16.3344			18046	26	2	2	18.6139	22.4721	14.9633	19.3228	21.0404	16.5196	16.8276
	3073	43	1	0	14.7649	23.5499	15.1385	21.3611	18.3874	16.4133	17.395			18380	28	1	1	14.2195	22.1143	11.0046	17.1596	16.9939	14.2041	16.8316			18089	30	1	2	13.2402	20.9944	12.7019	18.7707	18.4531	15.3509	16.8909
	4137	67	1	0	13.322	21.6187	11.6414	17.6541	18.3918	14.8802	16.0388			18380	28	2	1	15.5034	24.228	13.7097	20.1774	18.0192	16.7642	16.5283			18089	30	2	2	14.584	19.4957	12.661	16.9821	18.7304	13.8942	16.3931
	4477	61	1	0	14.3725	22.0726	10.7503	15.7145	16.7268	15.1917	15.8226			18456	31	1	1	10.1292	19.3875	11.125	16.2244	17.4228	15.1681	16.4159			18090	27	1	2	15.1621	22.9767	15.3311	21.2616	20.9988	16.586	17.0895
	4477	61	2	0	13.6639	22.1103	11.0054	15.7747	17.2555	15.8327	16.0809			18456	31	2	1	10.0327	19.8558	12.372	16.966	18.8894	14.8625	17.0028			18090	27	2	2	15.0912	23.2581	14.2352	21.0709	18.2484	15.2501	16.9764
	7068	54	1	0	14.8373	21.8598	11.0667	15.9333	16.4799	14.7054	15.8612			19083	36	1	1	10.8926	20.5629	11.0547	16.6938	19.1283	16.1813	16.3234			18249	35	2	2	11.8233	22.1981	13.4065	18.9232	19.5826	13.2426	16.4171
														19371	37	1	1	12.471	20.4616	10.8535	17.9869	15.8599	16.3126	17.5289			18472	32	1	2	11.8337	20.7248	12.2245	17.0047	18.7781	15.6478	17.2233
														19562	38	1	1	11.8285	20.3451	11.5683	16.3581	17.456	15.5004	17.7423			18472	32	2	2	11.4897	20.2957	11.1021	16.2095	17.4543	16.0031	16.9954
																											19025	34	1	2	12.5955	21.8066	11.4452	17.5771	17.3977	17.1026	16.7273
																											19025	34	2	2	9.89666	17.3534	9.49965	13.4264	15.6904	15.4146	17.2236
																											19562	38	2	2	10.95	18.5334	9.12885	14.44	15.0505	15.8335	16.6585
																											19965	39	1	2	14.7631	22.8563	14.3776	20.845	19.508	16.9496	17.3116
																											19965	39	2	2	11.1277	20.1384	10.4434	16.2477	17.9579	13.5447	16.7444

## Sheet: Total Reflectance Parafovea
	OCT scan number	Subject	Repeat	Group	RNFL	GCL+IPL	INL	OPL	ONL+IS	OS	RPE			OCT scan number	Person	Repeat	Group	RNFL	GCL+IPL	INL	OPL	ONL+IS	OS	RPE			OCT scan number	Person	Repeat	Group	RNFL	GCL+IPL	INL	OPL	ONL+IS	OS	RPE
Healthy	6	41	1	0	21.8519	26.166	16.0909	17.4626	20.7824	15.5032	15.49		MSON-	11184	33	1	1	15.6691	21.0248	12.0676	15.4937	14.7206	16.4497	15.9023		MSON+	12025	1	2	2	16.6408	22.8017	16.0718	17.6556	19.194	17.6259	16.7342
	7	57	1	0	20.5514	24.0896	14.1716	17.0545	18.3596	16.6745	16.5732			12025	1	1	1	19.2282	23.9495	16.0194	16.6218	19.2493	16.9739	17.028			12138	2	1	2	15.1114	20.1386	11.8872	14.6889	15.2476	16.4619	16.2407
	11	42	1	0	19.6725	24.6138	14.2434	16.1657	19.9026	18.116	17.0146			12099	19	1	1	19.2458	23.4481	15.0005	15.8474	17.9454	15.0125	16.6077			12138	2	2	2	16.8792	21.7052	17.1664	19.0272	19.2188	17.1013	16.1796
	13	55	1	0	19.271	23.6831	11.792	13.2296	16.5342	14.3524	15.2469			12150	3	1	1	18.3708	22.971	13.0832	16.2337	14.1057	17.1307	16.8676			12150	3	2	2	18.778	23.7557	15.7421	17.9137	17.4612	18.9116	15.7379
	14	52	1	0	20.9301	25.2313	14.6341	16.0672	19.7844	15.4687	16.3941			12973	20	1	1	18.9409	22.5998	12.8788	15.0114	16.2062	16.2108	16.46			12315	4	1	2	15.7341	19.7519	11.3935	12.8904	15.809	16.682	17.7135
	85	46	1	0	19.5246	25.5842	15.8066	17.4262	19.5043	15.3379	16.0967			13007	21	1	1	19.5717	25.1208	14.8147	16.5607	18.8549	13.981	17.3758			12347	5	1	2	17.8763	21.5368	11.4573	13.2652	15.4579	14.4186	16.9236
	668	51	1	0	20.7824	25.8753	14.741	15.0924	19.6483	13.9041	15.8166			13007	21	2	1	19.5342	25.1066	15.0877	16.2974	17.6996	15.7081	16.1067			12737	7	1	2	16.9394	21.1636	12.7831	15.4119	17.14	17.1216	17.284
	670	40	1	0	20.3786	24.5217	13.8655	15.7127	15.8065	17.0016	17.1181			13265	9	1	1	19.3341	23.5098	12.3241	14.151	16.5874	17.1135	15.7997			12737	7	2	2	16.8892	22.9221	14.9313	16.5654	18.0075	18.0503	16.3882
	674	50	1	0	19.9718	25.4375	15.0054	16.3649	21.0557	12.7669	16.1691			13262	22	1	1	17.5371	21.1246	11.898	14.4531	14.3819	16.1841	16.676			12890	8	1	2	18.0375	22.7629	13.4155	15.3968	17.796	15.4058	15.6331
	1457	56	1	0	21.5101	26.2153	15.2259	16.9792	18.8611	16.1975	16.3593			13356	10	1	1	19.6932	24.7056	14.8185	16.0095	19.4421	14.6876	14.4925			13265	9	2	2	17.7949	22.0767	14.5532	16.3967	17.4334	17.2808	16.1504
	1457	56	2	0	21.8759	25.8112	14.7021	15.952	19.3279	14.6434	16.1183			13358	11	1	1	18.3535	23.476	13.5327	15.713	16.5309	14.5004	16.8267			13356	10	2	2	18.741	23.9957	14.4226	17.3791	18.3368	15.7993	15.7814
	2157	64	1	0	19.1963	25.8754	15.1118	18.4607	19.491	19.074	16.8529			13458	12	1	1	19.8524	24.3767	14.7131	15.5209	19.4096	15.8928	16.5144			13358	11	2	2	13.6649	21.0227	14.2986	15.1124	18.208	16.7085	16.297
	2157	64	2	0	20.2565	26.0415	16.2682	18.6989	19.6497	19.3532	16.8218			13780	13	1	1	21.5981	23.8787	12.9881	14.2691	16.927	14.3064	16.8763			13458	12	2	2	17.8088	22.8362	15.3146	16.5181	19.2665	17.6763	16.7708
	2259	62	1	0	21.8429	26.2722	15.6236	17.6452	19.2245	16.6568	17.2539			14605	23	1	1	19.5047	24.9597	14.8855	16.2202	19.1924	16.2261	16.2687			13780	13	2	2	19.8005	23.9464	12.967	15.3566	16.3755	17.2407	16.8574
	2375	59	1	0	18.8121	24.3421	13.2096	16.1865	17.6322	15.2684	15.6964			14605	23	2	1	18.2859	23.8103	13.1732	13.8547	16.9935	15.6671	16.1256			14840	14	2	2	18.8398	22.8702	13.0757	15.3565	18.1533	12.8848	15.3006
	2447	48	1	0	19.9136	26.1956	15.2732	18.5933	18.4152	15.7092	16.4531			14840	14	1	1	18.5594	23.2073	13.7334	16.1876	17.9521	16.5922	16.0948			14880	15	2	2	16.3473	20.1815	13.0964	14.7677	16.4543	15.8745	16.7148
	2914	65	1	0	18.8056	24.751	14.8115	17.6623	18.769	16.4954	17.0989			14880	15	1	1	19.486	22.6221	12.9656	14.219	17.1056	15.4689	16.1532			15305	16	2	2	15.2495	19.8999	13.3715	15.1632	16.7735	16.1608	15.9229
	2914	65	2	0	19.8285	24.9375	14.763	17.4734	19.1092	15.3838	16.1094			15305	16	1	1	18.3134	23.51	13.8713	17.527	16.4032	14.1312	17.3321			15371	17	1	2	17.8286	20.0444	12.3946	12.8994	16.2326	15.5003	15.8738
	2915	58	1	0	19.1174	23.4279	12.4774	15.8312	14.3998	17.7013	16.1079			17939	24	1	1	19.6899	24.2099	13.5268	16.2332	18.1549	15.3689	16.7632			15371	17	2	2	18.5302	20.3582	11.2056	12.9597	15.8817	14.2401	15.5924
	2928	44	1	0	19.8264	24.3359	13.7017	17.4799	17.4694	16.0097	16.5574			17939	24	2	1	20.3136	24.6919	14.6628	17.3091	18.5202	16.7877	15.9258			15411	18	1	2	19.2532	21.2657	11.8586	13.4333	16.4179	11.4227	15.7074
	2943	63	1	0	20.1713	24.7323	13.7531	14.8908	17.9237	14.7308	16.4581			18046	26	1	1	19.0658	24.9813	15.892	19.6681	19.4446	17.8394	16.2987			15411	18	2	2	19.4314	21.3667	11.1374	12.8386	15.6095	12.3882	16.7932
	2952	60	1	0	19.4896	24.5185	13.708	15.0454	18.3489	16.657	17.5887			18076	29	1	1	18.1851	23.4782	14.1793	16.1906	17.9553	13.3532	17.1644			18045	25	1	2	18.7745	24.3693	14.5795	16.9998	17.2666	15.3635	16.6994
	2952	60	2	0	20.0737	24.8413	13.955	15.276	18.9268	17.1395	17.8801			18076	29	2	1	18.7866	23.8027	13.6563	14.5067	17.882	12.2244	16.0736			18045	25	2	2	14.7189	21.3543	13.9113	16.0906	17.5114	15.6818	16.5767
	3028	49	1	0	19.0425	23.5816	12.1683	14.678	16.4086	16.3141	16.8441			18249	35	1	1	19.9388	24.0027	12.9432	14.65	17.9147	13.7838	16.5134			18046	26	2	2	18.5699	22.6193	16.3374	17.5735	20.8035	15.7135	17.1117
	3073	43	1	0	20.0897	25.1261	16.1072	19.4611	17.8764	16.9269	16.5135			18380	28	1	1	18.2361	21.9873	11.5145	13.8866	16.2985	14.6414	15.9137			18089	30	1	2	16.0403	20.5617	13.9742	16.491	18.5354	15.3195	16.4136
	4137	67	1	0	19.3125	23.267	13.5899	15.331	18.2708	13.8563	15.6342			18380	28	2	1	18.6558	23.4169	12.9317	14.8563	16.8029	15.1086	15.8993			18089	30	2	2	16.2875	19.6525	13.0629	15.5621	18.4764	14.0303	15.6359
	4477	61	1	0	18.4049	23.7251	12.0654	13.5729	15.874	14.3164	15.8765			18456	31	1	1	16.7817	21.0131	12.8894	13.4673	16.6249	16.2887	16.3695			18090	27	1	2	20.0537	24.8995	17.0447	18.7182	22.3576	16.3075	15.7837
	4477	61	2	0	19.2081	24.4099	12.968	14.2791	16.5157	15.621	16.0556			18456	31	2	1	15.5627	20.9608	13.776	13.6086	17.8905	15.3589	16.4456			18090	27	2	2	18.5757	23.9911	14.9219	18.376	16.7079	14.8427	16.4093
	7068	54	1	0	21.0203	22.823	11.262	13.7822	15.9544	14.666	15.9758			19083	36	1	1	17.9183	22.3983	12.7534	14.2402	18.0469	14.2495	17.0264			18249	35	2	2	17.734	23.4767	15.2046	15.572	19.1219	12.8983	16.666
														19371	37	1	1	18.5526	22.6678	12.0257	15.183	15.0559	16.1684	16.6702			18472	32	1	2	17.9776	22.1337	12.7265	14.7234	18.0561	15.4484	17.1503
														19562	38	1	1	17.0123	21.2116	12.4485	14.2621	16.9532	14.8834	18.0904			18472	32	2	2	17.1143	22.1618	12.0869	14.6274	17.5651	15.4311	16.5684
																											19025	34	1	2	17.4244	22.6698	12.4127	14.7595	16.4811	15.8107	16.011
																											19025	34	2	2	15.3044	18.937	10.3893	12.4431	15.4958	13.4037	16.7996
																											19562	38	2	2	16.3954	19.9934	10.2384	12.4313	15.0707	15.7424	16.8505
																											19965	39	1	2	18.258	23.0342	14.7884	16.6864	17.9341	16.7205	16.5985
																											19965	39	2	2	19.525	21.6244	11.9517	13.8025	16.0279	12.9736	16.5097

## Sheet: Total Reflectance Perifovea
	OCT scan number	Subject	Repeat	Group	RNFL	GCL+IPL	INL	OPL	ONL+IS	OS	RPE			OCT scan number	Person	Repeat	Group	RNFL	GCL+IPL	INL	OPL	ONL+IS	OS	RPE			OCT scan number	Person	Repeat	Group	RNFL	GCL+IPL	INL	OPL	ONL+IS	OS	RPE
Healthy	6	41	1	0	24.3332	24.1478	15.2578	16.5376	19.4902	16.8449	16.676		MSON-	11184	33	1	1	19.107	18.4108	10.7925	12.6185	13.2555	16.2492	16.1795		MSON+	12025	1	2	2	19.3014	21.171	14.5343	15.7306	18.3498	17.3784	16.4626
	7	57	1	0	23.2435	21.9951	13.5498	14.928	18.0275	16.02	16.6387			12025	1	1	1	21.6513	22.3303	13.9075	15.1806	17.6052	16.81	16.4693			12138	2	1	2	17.2842	16.3497	9.57162	10.9615	13.2043	15.716	16.2329
	11	42	1	0	22.7079	22.7813	13.4662	15.0165	18.6661	18.3493	17.3619			12099	19	1	1	22.4754	19.4716	12.5403	13.3226	16.8014	14.859	16.6495			12138	2	2	2	19.3056	18.7059	13.4702	14.4246	16.4231	16.5426	16.246
	13	55	1	0	22.3948	21.3865	10.4088	11.2687	14.6665	14.9596	15.6087			12150	3	1	1	21.9546	20.0005	11.042	13.6361	12.0967	16.1205	16.8824			12150	3	2	2	20.8356	21.2183	13.4308	15.4426	17.3042	17.2187	16.2486
	14	52	1	0	24.3019	22.9869	13.9278	15.071	19.1336	15.7883	16.4454			12973	20	1	1	22.266	21.1246	11.6558	13.2977	14.414	15.9618	16.2254			12315	4	1	2	18.4151	18.703	11.2434	13.072	16.2873	16.4834	17.5834
	85	46	1	0	22.7645	23.7239	14.6288	16.066	18.7979	15.5314	16.41			13007	21	1	1	22.2341	22.6097	13.3145	14.4742	17.6913	14.2909	16.3466			12347	5	1	2	21.0277	18.5015	10.5924	11.0274	14.9153	13.6012	16.6619
	668	51	1	0	24.7992	24.0313	13.8923	14.3003	18.4013	15.0547	16.3102			13007	21	2	1	22.646	23.0424	13.7069	14.2554	16.9569	14.7432	15.8138			12737	7	1	2	19.9096	19.7933	12.3098	13.8691	16.5406	16.1691	17.1484
	670	40	1	0	23.2839	22.0649	11.1793	12.8403	14.8762	15.5632	16.9102			13265	9	1	1	22.6012	22.0865	11.9803	13.7054	16.1845	15.8629	16.5573			12737	7	2	2	20.8235	21.1813	14.0989	14.9749	17.4491	15.8137	16.9112
	674	50	1	0	25.2023	24.4046	14.5476	15.7149	19.2862	14.1077	15.9317			13262	22	1	1	19.8267	18.7147	10.7028	11.6719	13.8323	15.1447	17.014			12890	8	1	2	20.768	21.058	12.367	13.6263	16.2749	14.9408	15.3569
	1457	56	1	0	24.2318	22.7687	12.6645	13.9667	17.1462	14.835	16.3397			13356	10	1	1	23.131	22.9658	13.7126	14.8914	18.1313	15.3648	15.7327			13265	9	2	2	20.037	18.4569	12.6865	13.6803	15.8455	15.5892	16.8012
	1457	56	2	0	24.9888	22.8008	12.8212	13.9229	17.4729	14.1505	16.5206			13358	11	1	1	20.2987	19.1421	11.7835	12.8591	14.8537	14.1416	17.3926			13356	10	2	2	20.6821	21.9211	13.2313	15.2084	17.1746	16.2291	15.843
	2157	64	1	0	21.2126	22.5642	14.1303	15.8333	18.1931	18.3132	16.6937			13458	12	1	1	23.112	22.6795	14.0731	15.1149	18.6846	15.9737	17.6463			13358	11	2	2	14.2279	17.7166	11.9661	12.9799	16.8253	14.9	17.04
	2157	64	2	0	23.2586	23.4192	15.7895	15.9672	17.4535	18.4042	16.8911			13780	13	1	1	22.7397	20.0381	10.761	12.2574	15.1678	15.3095	16.9913			13458	12	2	2	19.8728	20.0485	13.4017	14.5924	17.9021	17.4521	16.8246
	2259	62	1	0	25.3257	23.7982	14.0433	15.7369	17.4041	16.8648	15.8935			14605	23	1	1	22.2694	22.6107	13.0462	14.0794	17.5165	14.8402	16.2283			13780	13	2	2	22.1194	20.3798	10.9586	12.1888	14.871	16.325	16.7298
	2375	59	1	0	23.7428	23.4739	13.0801	14.9189	16.9793	14.7406	15.8677			14605	23	2	1	20.7511	20.8366	11.1361	12.1618	15.162	13.9492	16.9319			14840	14	2	2	22.2108	21.599	12.7003	13.9021	16.5705	14.3986	16.1066
	2447	48	1	0	23.7429	23.5495	13.7388	15.2678	17.5612	15.4747	17.184			14840	14	1	1	21.5446	20.9846	12.1589	13.6433	15.5713	16.3213	16.0141			14880	15	2	2	18.2017	17.3469	10.5218	12.4535	14.7938	14.2177	16.5484
	2914	65	1	0	21.6614	22.3466	13.4971	14.8044	17.3559	15.8696	16.7512			14880	15	1	1	21.7679	20.2625	11.1068	12.2761	15.4473	14.5039	16.3244			15305	16	2	2	17.2476	17.2024	11.0141	12.3991	14.9983	14.6577	16.206
	2914	65	2	0	22.5394	22.5823	13.1826	14.6667	17.7078	15.0446	16.9808			15305	16	1	1	20.6085	20.505	11.849	13.9849	15.0472	13.6827	16.4335			15371	17	1	2	19.3642	18.1627	10.8717	12.3051	14.6848	16.3863	15.7215
	2915	58	1	0	23.1272	22.6542	11.7995	13.144	14.0464	16.7806	15.9083			17939	24	1	1	22.3076	21.1226	13.0635	14.5526	17.1545	14.8601	16.8298			15371	17	2	2	21.328	19.6122	10.7275	11.8653	14.914	15.2673	15.3088
	2928	44	1	0	23.1183	22.8292	13.7847	15.6535	17.1483	16.1225	16.3416			17939	24	2	1	22.612	21.4281	13.4242	15.1879	17.435	15.9097	16.1886			15411	18	1	2	20.7722	18.6875	9.93714	11.5656	14.5829	11.975	16.3856
	2943	63	1	0	22.0567	22.8352	12.9674	14.0432	17.7298	15.9577	16.6011			18046	26	1	1	21.1566	22.4446	14.847	16.8302	18.8419	16.4504	16.5856			15411	18	2	2	21.0625	18.8116	9.3053	10.7379	14.1948	13.363	16.1331
	2952	60	1	0	23.6934	22.679	13.1078	14.0792	17.4662	17.4563	17.1376			18076	29	1	1	21.8634	21.9486	13.455	14.3955	16.3655	14.2203	16.3047			18045	25	1	2	20.8864	20.5859	12.5743	13.4397	16.1346	14.6594	16.7071
	2952	60	2	0	23.7944	23.3424	12.9251	14.1238	17.6415	16.6829	17.6416			18076	29	2	1	22.4506	21.722	11.9148	13.4142	16.7236	13.6026	16.7182			18045	25	2	2	16.2666	19.6301	13.0125	14.3407	17.3118	14.5709	16.7524
	3028	49	1	0	22.673	21.5858	11.6309	12.323	15.7533	15.574	16.8576			18249	35	1	1	23.1386	22.5493	12.3817	13.7816	16.4941	15.99	16.8707			18046	26	2	2	20.3344	20.349	14.7403	16.0978	19.2247	14.8879	16.9619
	3073	43	1	0	23.7419	23.6712	15.0788	16.8901	17.3557	16.7389	16.5022			18380	28	1	1	20.8092	19.0202	10.2987	12.0988	14.7238	13.6517	15.7044			18089	30	1	2	18.514	18.259	12.76	14.6992	17.4531	15.1911	16.7788
	4137	67	1	0	23.3215	22.0189	12.869	14.3084	16.817	15.3593	15.1491			18380	28	2	1	21.71	21.0235	11.6122	12.9455	15.2603	14.3329	15.7012			18089	30	2	2	18.6539	17.6437	12.1144	14.193	17.3283	14.4101	16.01
	4477	61	1	0	22.3694	21.8241	10.9165	11.9965	14.9719	14.696	15.8058			18456	31	1	1	19.3553	19.359	10.682	11.9202	15.1762	17.321	16.6296			18090	27	1	2	21.9507	24.7873	20.0758	19.7888	24.1581	16.2472	16.0779
	4477	61	2	0	22.8989	22.3979	11.789	12.8618	15.3067	15.6185	15.5455			18456	31	2	1	18.8682	19.8874	12.6181	13.2146	16.9423	16.5921	16.6339			18090	27	2	2	22.0723	21.7595	12.6297	14.7683	15.1417	14.5444	16.4297
	7068	54	1	0	23.5106	20.2916	10.1078	11.625	13.6974	15.6364	16.0689			19083	36	1	1	22.3114	20.981	11.7815	13.3214	16.1423	14.5822	16.9174			18249	35	2	2	20.5417	21.7046	13.7913	14.909	18.4157	15.8464	17.1919
														19371	37	1	1	20.9246	20.2976	10.2011	12.5163	14.1729	14.6701	16.8604			18472	32	1	2	20.8811	20.2762	12.5493	13.6786	16.7203	16.2067	16.7196
														19562	38	1	1	19.0417	18.2133	10.4628	11.8741	15.0464	16.3607	17.3233			18472	32	2	2	20.7354	20.7284	12.2125	13.5704	16.9676	15.3473	16.6997
																											19025	34	1	2	20.8166	20.3787	11.4785	13.0919	15.1238	15.4456	16.1399
																											19025	34	2	2	18.6136	18.4318	10.9455	12.2821	14.9466	13.6309	16.3455
																											19562	38	2	2	18.8862	18.4497	9.23837	10.779	13.5468	16.1305	16.4195
																											19965	39	1	2	21.3085	19.769	11.9679	13.0986	15.0491	15.7491	16.6559
																											19965	39	2	2	22.586	19.678	10.1489	11.6128	14.13	13.2479	16.9682
